# Supplementary material for: CBC Complex Regulates Hyphal Growth, Sclerotial Quantity, and Pathogenicity in the Necrotrophic Fungus Botrytis cinerea
Source: J Fungi (Basel). 2025 Jun 2;11(6):429. doi: 10.3390/jof11060429 (PMC12194085; doi:10.3390/jof11060429)
Supplement: Supplementary file 1 [file jof-11-00429-s001.zip]

Archive with 3 entries (3 files):
- Supporting information.pdf
- Table S1 Primers and sequence used in this study.xls
- Table S2  proteins-Test--Control--.xls
