# Supplementary material for: CBC Complex Regulates Hyphal Growth, Sclerotial Quantity, and Pathogenicity in the Necrotrophic Fungus Botrytis cinerea
Source: J Fungi (Basel). 2025 Jun 2;11(6):429. doi: 10.3390/jof11060429 (PMC12194085; doi:10.3390/jof11060429)
Supplement: Supplementary file 1 [file jof-11-00429-s001.zip › Table S1 Primers and sequence used in this study.xls]

## Sheet: Primers used in this study
Table S1: Primers used in this study
Primer	Sequence (5’→3’)	purpose
20-Up-F	CACATTATTATGGAGAAACTCGAGTGTGAGGTGCGAGGGTTC	Amplification of BcCBP20 5′flank
20-Up-R	CTCCTTCAATATCAGTTGGGTACCTTTGTTTCCTGGGGAACAT
20-Down-F	ACCGGGAACCAGTTGGGGATCCCAAGCGCCTATTATCAAGG	Amplification of BcCBP20 3′flank
20-Down-R	AACGACGGCCAGTGCCAAGCTTGTTCCTTATACGCCTTCC
80-Up-F	CACATTATTATGGAGAAACTCGAGTTGATAGGGCTGGACGGG	Amplification of BcCBP80 5′flank
80-Up-R	CTCCTTCAATATCAGTTGGGTACCCTTCTCTTATTGTGTTTCCC
80-Down-F	ACCGGGAACCAGTTGGGGATCCATGGTGCGTGGTAGGTGGT	Amplification of BcCBP80 3′flank
80-Down-R	AACGACGGCCAGTGCCAAGCTTTGGGGGACAAGGTTATGG
20-PF	CCCAATGGATGCCACAGC	Diagnostic PCR – homologous integration at 5'（HPH）
20-PR	CAGTGCTCTGGAATGGCT	Diagnostic PCR – homologous integration at 3'（HPH）
80-PF	TTTCTCTGTTTCACTGTT	Diagnostic PCR – homologous integration at 5'（HPH）
80-PR	CCTACTACTGGACCTGCG	Diagnostic PCR – homologous integration at 3' （HPH）
80-nb-F	GCAGACGGAGAACAACGA	Diagnostic PCR for BcCBP80
80-nb-R	CAACCTCAGGAAGAGCAA
20-nb-F	ATGCCTGGATCAATTAGAA	Diagnostic PCR for BcCBP20
20-nb-R	CTATCTACCCTTGCCGTATTC
HY-F	CGTTGCAAGACCTGCCTGAA	Diagnostic PCR for HPH
YG-R	GGATGCCTCCGCTCGAAGTA
RT-BcCBP20-F	GGGACAAAGCTCGACGAGAGAATC	RT-PCR for detection of BcCBP20
RT-BcCBP20-R	CGGTACTCATCGCGCACTTGG
RT-BcCBP80-F	GCAGACGGAGAACAACGAAGAGAC	RT-PCR for detection of BcCBP80
RT-BcCBP80-R	TTCTCAATCATAGCCGCAGCCTTC
BcACT-F	CATGGCTGGTCGTGATTTGA	qRT-PCR for detection of BcACT
BcACT-R	GAGGATTGACTGGCGGTTTG
C20-F	GCAGATCTTCACTAGTGGGAATTCACTACCTTGAGTTACCGC	Amplification complemented sequence of BcCBP20
C20-R	GTCCTCGAGGGGGGGCCCGGTACCTCTACCCTTGCCGTATTCTTC
C80-F	GCAGATCTTCACTAGTGGGAATTCGTTGTGTGCCTCGTGTGA	Amplification complemented sequence of BcCBP80
C80-R	GTCCTCGAGGGGGGGCCCGGTACCATTAATCCCCTCAAAATCTGC
BD-BcCbp80-F	GCCATGGAGGCCGAATTCATGGCGGATTATGAGAGAGG	Construction of Y2H BcCbp80 Vector
BD-BcCbp80-R	GCTGCAGGTCGACGGATCCCTAATTAATCCCCTCAAAAT
BD-BcCbp20-F	GCCATGGAGGCCGAATTCATGCCTGGATCAATTAGAA	Construction of Y2H BcCbp20 Vector
BD-BcCbp20-R	GCTGCAGGTCGACGGATCCCTATCTACCCTTGCCGTATTC
AD-BcCbp20-F	GCCATGGAGGCCAGTGAATTCATGCCTGGATCAATTAGAA	Construction of Y2H BcCbp20 Vector
AD-BcCbp20-R	AGCTCGAGCTCGATGGATCCCTATCTACCCTTGCCGTATTC
BD-BcCbp80-Frame1-F	GCCATGGAGGCCGAATTCATGGCGGATTATGAGAGAGG	Construction of Y2H BcCbp801-370 Vector
BD-BcCbp80-Frame1-R	GCTGCAGGTCGACGGATCCCTATACAGTCTCAACATCC
BD-BcCbp80-Frame2-F	GCCATGGAGGCCGAATTCATGCAAGCTTTGGTTGATCC	Construction of Y2H BcCbp80271-577 Vector
BD-BcCbp80-Frame2-R	GCTGCAGGTCGACGGATCCCTAATCAGGCGTATCCTTTTC
BD-BcCbp80-Frame3-F	GCCATGGAGGCCGAATTCATGCCATATCAGCAGTTGAT	Construction of Y2H BcCbp80560-876 Vector
BD-BcCbp80-Frame3-R	GCTGCAGGTCGACGGATCCCTAATTAATCCCCTCAAAAT
AD-BcCbp20-Frame-F	GCCATGGAGGCCAGTGAATTCATGACACTCTATGTTGGAA	Construction of Y2H BcCbp2054-127 Vector
AD-BcCbp20-Frame-R	AGCTCGAGCTCGATGGATCCCTAAAATCCTGGATCCAGAT
6p-1-BcCbp20-F	CAGGGGCCCCTGGGATCCATGCCTGGATCAATTAGAA	Construction of GST-Pull-Down BcCbp20 Vector
6P-1-BcCbp20-R	GCGGCCGCTCGAGTCGACCTATCTACCCTTGCCGTATTC
6p-1-BcCbp80-F	CAGGGGCCCCTGGGATCCATGGCGGATTATGAGAGAGG	Construction of GST-Pull-Down BcCbp80 Vector
6P-1-BcCbp80-R	GCGGCCGCTCGAGTCGACCTAATTAATCCCCTCAAAAT
21b-BcCbp80-F	AGCAAATGGGTCGGGATCCGATGGCGGATTATGAGAGAGG	Construction of GST-Pull-Down BcCbp80 Vector
21b-BcCbp80-R	GAGTGCGGCCGCAAGCTTATTAATCCCCTCAAAAT
21b-BcCbp80-Frame1-F	AGCAAATGGGTCGGGATCCGATGGCGGATTATGAGAGAGG	Construction of GST-Pull-Down BcCbp801-370 / BcCbp801-577 Vector
21b-BcCbp80-Frame1-R	GAGTGCGGCCGCAAGCTTTACAGTCTCAACATCC	Construction of GST-Pull-Down BcCbp801-370 Vector
21b-BcCbp80-Frame12-R	GAGTGCGGCCGCAAGCTTATCAGGCGTATCCTTTTC	Construction of GST-Pull-Down BcCbp801-577 Vector
6p-1-BcCbp20-Fram-F	CAGGGGCCCCTGGGATCCATGACACTCTATGTTGGAA	Construction of GST-Pull-Down BcCbp2054-127 Vector
6P-1-BcCbp20-Frame-R	GCGGCCGCTCGAGTCGACCTAAAATCCTGGATCCAGAT
PNLUC-BcCbp20-F	GGGGACGAGCTCGGTACCATGCCTGGATCAATTAGAA	Construction of SLC BcCbp20-Vector
PNLUC-BcCbp20-R	ACGAGATCTGGTCGACTCTACCCTTGCCGTATTC
PNLUC-BcCbp80-F	GGGGACGAGCTCGGTACCATGGCGGATTATGAGAGAGG	Construction of SLC BcCbp80-Vector
PNLUC-BcCbp80-R	ACGAGATCTGGTCGACATTAATCCCCTCAAAAT
PCLUC-BcCbp20-F	ACGCGTCCCGGGGCGGTACCATGCCTGGATCAATTAGAA	Construction of SLC BcCbp20-Vector
PCLUC-BcCbp20-R	AGCTCTGCAGGTCGACCTATCTACCCTTGCCGTATTC
PNLUC-BcCbp80-Frame1-F	GGGGACGAGCTCGGTACCATGGCGGATTATGAGAGAGG	Construction of SLC BcCbp801-370 / BcCbp801-577 Vector
PNLUC-BcCbp80-Frame1-R	ACGAGATCTGGTCGACTACAGTCTCAACATCC	Construction of SLC BcCbp801-370 Vector
PNLUC-BcCbp80-Frame12-R	ACGAGATCTGGTCGACATCAGGCGTATCCTTTTC	Construction of SLC BcCbp801-577 Vector
PCLUC-BcCbp20-Frame-F	ACGCGTCCCGGGGCGGTACCATGACACTCTATGTTGGAA	Construction of SLC BcCbp2054-127 Vector
PCLUC-BcCbp20-Frame-R	AGCTCTGCAGGTCGACCTAAAATCCTGGATCCAGAT
Olic-ty-F	CACATTATTATGGAGAAACTCGAGACTAGTAAGCTTTGCAGCTG	Construction of the BcCBP20-GFP Fusion Vector under the Control of the Olic Promoter
Olic-20-R	TTCTAATTGATCCAGGCATTTGGATCGATTGTGATGTGA
20-Link-F	ATGCCTGGATCAATTAGAA
20-Link-R	CTCACCCTTGGAAACCATACCACCAGAACCACCAGATCCTCTACCCTTGCCGTATTC
ty-GFP-F	ATGGTTTCCAAGGGTGAGGTAAGTA
ty-GFP-R	CTCCTTCAATATCAGTTGGGTACCCTATTTGTAAAGTTCATCCA

## Sheet: 5′-flanking of BcCBP80
TTGATAGGGCTGGACGGGTATGAGGGAATGGTTTTCTTTTACCATATGATGAATGGATCAATGGGTGGTTGGGATTGTCGAGGATTGGTGAGAGGAGAGTTTGTTTATTATTGTCGTTGTTGTTGTTGTTGTTGCAGTTGTTGTATTGAAAATGGACAAATCAGAAAATAACAAAACATGAATTAAATGAAGTGGTGTCTTTCCGGCTTTGATGGAGATATGACACGATGAGATGAGATGAGTGTTTATTGATGAGTTTGAGATTATGTGTAGGATGTACTATCACTACCTCGCTGGGTGTGTGTCTTGGGGTAGAAACAGAAGGTTCTGGGAAGTATCTTTTCCACGACTATTTCATCTTTGTTGTGATGATTATAGATTGTCCGTTGTGGTGATGCC…

## Sheet: 3′-flanking of BcCBP80
ATGGTGCGTGGTAGGTGGTTTGGATTTGGTATGGTAGGCGGGTGTGTGGGTGTACGTTTGTGAAATGAAATGAAAAGGGAAAGGAAAGAAAACGAAGAGAAAAGAAAATTAAATGGAGATGAGAAATTGCACACACAGCAAGTAAAGTGTCATCATATTGCAAAGGCAAGGGAGTTTTCCCTTTTTTTTTCGATTTTTTTCAACTTTTTTTTATTTTATATTTATAAATTCAATTTCGGTCTTCACTTATTTGGGGGGTGTACGATAGAATAGAGCAGGGTACGACGCAAAATTGAGGAAATTTATATGACAATATCACAAAAGTCGAGAGATAAATGACATCAATCTTTGAATGTCATGTTGACAATTGTTATTATTATACTATACTATTCATCTTGC…

## Sheet: promoter sequences of BcCBP80
GTTGTGTGCCTCGTGTGATGAGGATTGATGGGCGGGGTGGCCCTTCTACTTTTGCATTTTCTGACTCTTTTTCGTTTTCATCCTTTTCTTTTTCTCTTCTTCTTCGGCACCCCTTCGATCGCTACTTGATACTTTGATACTCCAACACAGGCATGCAAGCAAGATTCAGGCGTACCTTTTTTTATTTATTTATTTACATTTTACATTTTAGTTGTGGTTGTGGTGGTGGACAAATATTGATATGGCATGAATGGAATGGACTAATTGATACGAGAGAAATTAAAGGAAAATAAATAGGATAGGGGTTACTAGGCTTACTATTAAAAAAAGGGAAAATTCAAAGGGGTTGGGCTACAACTATTTCTCTGTTTCACTGTTGATTCTTTCTTCTCACTTGTC…

## Sheet: BcCBP80-CDS
ATGGCGGATTATGAGAGAGGTGCTGAGAGGGGAGGAGAAAATCGAGGTGGATATCAGGGAGAGGGAGGGGATGGGGGAAATAGAGGAGGGGACCGTGGGTATGGGTATGGCGAGAGGGAGGAGAGAGGTGGGAGGGGTGGTGGGTATAGAGGGAGATATAATGGGGGTGGTGGTGGGAGAGGGGGTGGGAGGAAGAGATATAGAGATGAAGACGATCAAGATCGACGACCTCAGAGACGTCGCTACGAAGAACCACTCATCGTCAAAGTTCGCAAACAACTTCTTTCCATCGCGGAATCACCTCTCAAGCGCGTCGAAACGGAAGTAGCCGAAATAGCCAAAACTGTATGCGACAACTACGATGATGTCGAATTGCGCGATTCATTCTATGATTTATCG…

## Sheet: 5′-flanking of BcCBP20
TGTGAGGTGCGAGGGTTCAGGTAAGATTGCGATATGTACAGTATGAGTTGTCAAGATCGCCATAAAATTCGAATTGGGAGAGATAATCAATTGTCGGATTTCATCTGCCACAGGAATTTTGAGTGTCTGCGGATGATTAGCACCCAAACCCAATGACACAAGCTTCAAAACTTACTCTATACCCGCGAGCAACATTCTCTTCAGCTTCAATTTCCTCTTCGACTCGTGATTTGCCTTTCAAGAAGCTTCTTTGGTTCTCTTGTTTATTTTCCCATGTCTCCTTCAAGTAAACAAGATCCGCCCATCGAATTTCCTTTCCAACAGCAATGAATACCTCAGTCCCTCTACGCGCAATCGTTCTCTTTGGTCCTACTTTATTCGTTTTCTTCTCATTCGGAT…

## Sheet: 3′-flanking of BcCBP20
CAAGCGCCTATTATCAAGGTAGAGTAAGTTGTGCAATTGTGATTCCACTCGGCGCAGAAGGAGCTCGACTAACAATTTGGTCTAGAATAAGAAGCGCAGATATGACAGAGATGGAGAGGACGAGAGGAGAGAACGAACTCCAGAGGAACCAGCAGATGATCCTTTAAAAGATGCGACAACACTCTATGTTGGAAATTTGTATGTGAAAATGCATTCAATGTTTTCAGTCAAGCTGTTTTCAATCAATCAATGGGCTGGGGCATAGTTTGCGGCATGAGCTAACAATTTGTCTACAGATCCTTCTACACAACTGAAGAGCAGATTCACGAATTATTTGCGAAATGTGGTGAAATCAAGAGATTGATCATGGGATTAGATAGGTTCAACAAGACACCTTGT…

## Sheet: promoter sequences of BcCBP20
ACTACCTTGAGTTACCGCTGGATCATCTTCGATAGCGGCGATATTTGACACAATCGATATCGAGAGCGAAGGAATCAGGGTAGGTGGTGGAGCCCATTTTTCAGGCAATAATGGACAAAGAGCATATATATCTCCTTCCCTCATTGCAAGCCAAAGGGTCATAGGCGACCAACCTCCAGATCCTTTACTTGCAAAACAAGCTGATGCTACCTCCATCTCAAAGGCATCCGGAGAAAATTTACTTGGTTGACCAACGACGGAAGCTCCAAAATCTTGATCAGCCGAAACTCCGTCCGCCAATTTCTTCAGATCGACCACAAGAGTTGGTTTGTCGAAAGACCAACGATCGGTGGTAGACAGTTCCCATACTCGAACAACGGCATCCTTTGTAATTGTGAC…

## Sheet: BcCBP20-CDS 
ATGCCTGGATCAATTAGAAATACTGTCGATAGGCTTGATAAACCAAGCGCCTATTATCAAGGTAGAAATAAGAAGCGCAGATATGACAGAGATGGAGAGGACGAGAGGAGAGAACGAACTCCAGAGGAACCAGCAGATGATCCTTTAAAAGATGCGACAACACTCTATGTTGGAAATTTATCCTTCTACACAACTGAAGAGCAGATTCACGAATTATTTGCGAAATGTGGTGAAATCAAGAGATTGATCATGGGATTAGATAGGTTCAACAAGACACCTTGTGGATTTTGTTTCGTGGAATATTATACTCACCAAGATGCACTCGATTGCATGAAGTATATTGGTGGGACAAAGCTCGACGAGAGAATCATTAGAACAGATCTGGATCCAGGATTTCAA…
