# Supplementary material for: CBC Complex Regulates Hyphal Growth, Sclerotial Quantity, and Pathogenicity in the Necrotrophic Fungus Botrytis cinerea
Source: J Fungi (Basel). 2025 Jun 2;11(6):429. doi: 10.3390/jof11060429 (PMC12194085; doi:10.3390/jof11060429)
Supplement: Supplementary file 1 [file jof-11-00429-s001.zip › Table S2 proteins-Test--Control--.xls]

## Sheet: All Enriched Proteins 
Significant Proteins: significant proteins--Test1--Control-- # fc..Test1--Control--: 1.5 # Column A: ENTREZID, <Processed> ENTREZID of this protein group, the leading protein will be used for mapping, if failed, use the next leading protein and so on, if all failed, 'NA' will be assigned. # Column B: Majority.protein.IDs, <MaxQuant> Due to insufficient unique peptide, these proteins cannot be dis…
Majority.protein.IDs	Number.of.proteins	Unique.peptides	Sequence.coverage....	MS.MS.count	Q.value	Score	LFQ.intensity.Control	LFQ.intensity.Test1	iBAQ	Symbol	Control.1	Test1.1	im..Control.1	im..Test1.1	Test1	Control	fc..Test1--Control	ENTREZID	Alias
A0A384J3U0	1	29	13.2	35	0	86.893	0	85695000	5670800	A0A384J3U0	7.16266e+06	85695000	True	False	85695000	7.16266e+06	11.9641		Bcboa6 BCIN_01g00060
A0A384J3V1	1	12	54.4	31	0	66.823	19533000	156840000	62317000	A0A384J3V1	19533000	156840000	False	False	156840000	19533000	8.02949	5426072	Bcboa17 BCIN_01g00160
A0A384J3X2	1	7	59.2	23	0	59.038	352460000	154850000	204170000	A0A384J3X2	352460000	154850000	False	False	154850000	352460000	0.439341		Bcpfy1 BCIN_01g00370
A0A384J414	1	7	27.1	14	0	28.713	0	19441000	8349500	A0A384J414	4.77089e+06	19441000	True	False	19441000	4.77089e+06	4.07492	5427710	Bcsui2 BCIN_01g00670
A0A384J458	1	8	17.2	14	0	42.966	0	14963000	4690400	A0A384J458	3.76685e+06	14963000	True	False	14963000	3.76685e+06	3.97228	5436159	Bcndi1 BCIN_01g01100
A0A384J4B8	1	8	18.3	12	0	24.586	5801100	52960000	7593300	A0A384J4B8	5801100	52960000	False	False	52960000	5801100	9.1293		Bcbna4 BNA4 BCIN_01g01500
A0A384J4E0	1	16	26.7	19	0	50.753	0	24729000	13065000	A0A384J4E0	8.67533e+06	24729000	True	False	24729000	8.67533e+06	2.8505	5436211	Bcsac1 BCIN_01g01700
A0A384J4G7	1	10	43.7	28	0	27.831	0	47443000	68316000	A0A384J4G7	4.15822e+06	47443000	True	False	47443000	4.15822e+06	11.4095		Bcrac BCIN_01g02000
A0A384J4H5	1	5	23.7	11	0	11.529	113750000	37526000	43678000	A0A384J4H5	113750000	37526000	False	False	37526000	113750000	0.329899	5426892	BCIN_01g02050
A0A384J4J9	1	12	59.4	100	0	35.769	3367900000	1113700000	4473100000	A0A384J4J9	3367900000	1113700000	False	False	1113700000	3367900000	0.330681	5426890	BCIN_01g02210
A0A384J4K9	1	4	35	14	0	70.405	0	142350000	13158000	A0A384J4K9	9.51565e+06	142350000	True	False	142350000	9.51565e+06	14.9596	5429006	BCIN_01g02300
A0A384J4M3	1	5	9.6	10	0	14.418	93704000	0	9782800	A0A384J4M3	93704000	9.73391e+06	False	True	9.73391e+06	93704000	0.103879	5428990	Bcnmt1 BCIN_01g02420
A0A384J4Q7	1	13	21.5	28	0	48.942	11932000	67617000	11034000	A0A384J4Q7	11932000	67617000	False	False	67617000	11932000	5.66686	5430467	Bcprt1 PRT1 BCIN_01g02680
A0A384J4S8	1	9	36.5	10	0	36.542	44578000	0	13520000	A0A384J4S8	44578000	6.34703e+06	False	True	6.34703e+06	44578000	0.14238	5430439	BCIN_01g02880
A0A384J4U8	1	8	17	10	0	29.007	19923000	0	4905700	A0A384J4U8	19923000	9.07078e+06	False	True	9.07078e+06	19923000	0.455292	5430422	BCIN_01g03020
A0A384J4Z5	1	6	5.5	7	0	17.281	0	19434000	2201300	A0A384J4Z5	2.70683e+06	19434000	True	False	19434000	2.70683e+06	7.1796		BCIN_01g03500
A0A384J5D0	1	30	58.8	129	0	287.4	41866000	206590000	121020000	A0A384J5D0	41866000	206590000	False	False	206590000	41866000	4.93455	5429483	Bcmet3 MET3 BCIN_01g04340
A0A384J5E9;A0A384J5N3	2	5	6.1	6	0	11.688	0	27467000	2787800	A0A384J5E9	3.13748e+06	27467000	True	False	27467000	3.13748e+06	8.75448	5428857	BCIN_01g05060
A0A384J5J5	1	4	5.6	6	0	13.611	0	17779000	2033900	A0A384J5J5	3.91216e+06	17779000	True	False	17779000	3.91216e+06	4.54455	5428842	Bcnop7 NOP7 BCIN_01g04710
A0A384J5P7	1	10	4.5	12	0	30.293	0	18525000	1248400	A0A384J5P7	6.03182e+06	18525000	True	False	18525000	6.03182e+06	3.07121	5442051	BCIN_01g05380
A0A384J5Q0	1	7	16.2	12	0	14.802	0	25326000	5882800	A0A384J5Q0	5.8965e+06	25326000	True	False	25326000	5.8965e+06	4.29509		BCIN_01g05120
A0A384J5U3	1	7	35.9	10	0	23.137	0	113020000	29438000	A0A384J5U3	8.09783e+06	113020000	True	False	113020000	8.09783e+06	13.9568	5442021	Bcmgm101 BCIN_01g05650
A0A384J5V4	1	26	28.6	64	0	164.81	20504000	65563000	20841000	A0A384J5V4	20504000	65563000	False	False	65563000	20504000	3.19757		Bccpa2 BCIN_01g05550
A0A384J5Z3	1	9	27.9	28	0	36.184	0	49428000	19232000	A0A384J5Z3	1.0824e+07	49428000	True	False	49428000	1.0824e+07	4.56652	5441847	BccarA BCIN_01g06930
A0A384J616	1	4	47.1	6	0	49.545	41856000	864750000	163560000	A0A384J616	41856000	864750000	False	False	864750000	41856000	20.6601		BCIN_01g06650
A0A384J618	1	8	39.3	13	0	66.002	31584000	0	11845000	A0A384J618	31584000	6.79828e+06	False	True	6.79828e+06	31584000	0.215244	5441962	Bcsec53 BCIN_01g06070
A0A384J667	1	7	29.7	11	0	27.633	0	65494000	20920000	A0A384J667	1.08343e+07	65494000	True	False	65494000	1.08343e+07	6.04505	5441928	Bcpol30 BCIN_01g06320
A0A384J6I4;A0A384J6F6	2	4	26.5	10	0	14.145	0	55639000	48886000	A0A384J6I4	5.08425e+06	55639000	True	False	55639000	5.08425e+06	10.9434		Bcpam16 BCIN_01g07830
A0A384J6J6	1	6	19.1	11	0	12.02	81709000	37798000	16436000	A0A384J6J6	81709000	37798000	False	False	37798000	81709000	0.462593	5441762	Bcerj5 BCIN_01g07510
A0A384J6L5	2	23	61.5	78	0	280.5	180570000	439250000	190290000	A0A384J6L5	180570000	439250000	False	False	439250000	180570000	2.43257		BctubA BCIN_01g08040
A0A384J6N9	2	20	85.6	120	0	178.02	449160000	189480000	655870000	A0A384J6N9	449160000	189480000	False	False	189480000	449160000	0.421854	5441715	Bcprx4 BCIN_01g08520
A0A384J6V0	1	13	61.8	168	0	281.11	282770000	1477200000	566010000	A0A384J6V0	282770000	1477200000	False	False	1477200000	282770000	5.22403	5434136	BCIN_01g09530
A0A384J6V8	1	4	17.4	14	0	25.848	180710000	0	8286400	A0A384J6V8	180710000	7.8779e+06	False	True	7.8779e+06	180710000	0.0435942	5441712	Bccdc33 BCIN_01g08490
A0A384J724	1	3	9.2	12	0	30.339	34485000	105800000	15254000	A0A384J724	34485000	105800000	False	False	105800000	34485000	3.068		BCIN_01g09560
A0A384J792	1	8	51.6	21	0	53.089	56164000	0	37803000	A0A384J792	56164000	1.11853e+07	False	True	1.11853e+07	56164000	0.199155		Bcsmb1 BCIN_01g09610
A0A384J7C4	1	16	68.4	74	0	273.21	344580000	160700000	257110000	A0A384J7C4	344580000	160700000	False	False	160700000	344580000	0.466365	5434104	BCIN_01g09310
A0A384J7C7	1	28	65.8	60	0	195.93	94078000	27329000	43559000	A0A384J7C7	94078000	27329000	False	False	27329000	94078000	0.290493	5434149	BCIN_01g09580
A0A384J7E5	1	7	22.3	29	0	105.71	457050000	75695000	197790000	A0A384J7E5	457050000	75695000	False	False	75695000	457050000	0.165616	5437029	Bcrrs1 BCIN_01g10480
A0A384J7J6	1	5	12.1	6	0	20.522	0	28052000	4441900	A0A384J7J6	4.62262e+06	28052000	True	False	28052000	4.62262e+06	6.06842	5437030	Bcrsm23 BCIN_01g10490
A0A384J7P6	1	20	59.8	78	0	191.63	105930000	246860000	102190000	A0A384J7P6	105930000	246860000	False	False	246860000	105930000	2.33041	5436494	BCIN_02g00900
A0A384J7P8	1	7	32	12	0	40.554	162930000	0	72867000	A0A384J7P8	162930000	1.35089e+07	False	True	1.35089e+07	162930000	0.0829123	5437086	BCIN_01g10330
A0A384J7Q3	1	24	52.6	56	0	161.75	82471000	225170000	73362000	A0A384J7Q3	82471000	225170000	False	False	225170000	82471000	2.73029		Bczwf1 BCIN_01g09650
A0A384J7V9	1	7	11.3	11	0	23.679	0	20016000	2922200	A0A384J7V9	3.54396e+06	20016000	True	False	20016000	3.54396e+06	5.64792	5436385	BCIN_02g00120
A0A384J7X5	1	8	39.2	36	0	78.349	116620000	263760000	125900000	A0A384J7X5	116620000	263760000	False	False	263760000	116620000	2.2617		Bcynk1 BCIN_02g01060
A0A384J7Y7	1	12	36.5	26	0	101.55	59063000	190530000	27577000	A0A384J7Y7	59063000	190530000	False	False	190530000	59063000	3.22588		BCIN_02g00013
A0A384J824	1	13	45.5	42	0	109.45	72239000	0	160020000	A0A384J824	72239000	6.22836e+06	False	True	6.22836e+06	72239000	0.0862188		BCIN_02g00230
A0A384J874	1	6	13.7	12	0	48.615	0	23952000	7287700	A0A384J874	5.15981e+06	23952000	True	False	23952000	5.15981e+06	4.64204		BCIN_02g00240
A0A384J888	1	18	54.9	75	0	298.49	144660000	296220000	163260000	A0A384J888	144660000	296220000	False	False	296220000	144660000	2.0477	5439518	Bcqcr2 BCIN_02g02520
A0A384J8F6;A0A384J9B4	2	10	34	20	0	43.459	30069000	83048000	16315000	A0A384J8F6	30069000	83048000	False	False	83048000	30069000	2.76191	5439524	Bccpd2 BCIN_02g02580
A0A384J8S2	1	20	48.8	86	0	148.95	80646000	410150000	191840000	A0A384J8S2	80646000	410150000	False	False	410150000	80646000	5.08581		BCIN_02g02750
A0A384J8S5	1	7	7.8	10	0	27.537	0	17071000	1838900	A0A384J8S5	3.55771e+06	17071000	True	False	17071000	3.55771e+06	4.79831	5439419	Bcnic96 BCIN_02g02890
A0A384J8T3	1	24	68.9	72	0	136.79	102220000	247950000	85893000	A0A384J8T3	102220000	247950000	False	False	247950000	102220000	2.42565		BctubB BCIN_02g01790
A0A384J908	1	3	29.7	8	0	4.9913	0	193870000	300370000	A0A384J908	4.40379e+06	193870000	True	False	193870000	4.40379e+06	44.0234	5439517	BCIN_02g02510
A0A384J937	1	13	34.8	35	0	98.122	51595000	115860000	23529000	A0A384J937	51595000	115860000	False	False	115860000	51595000	2.24557	5439543	Bccct4 BCIN_02g01920
A0A384J952	1	5	26.2	13	0	24.395	45674000	95120000	63155000	A0A384J952	45674000	95120000	False	False	95120000	45674000	2.08259	5433429	BCIN_02g04510
A0A384J9I2	1	6	28.1	12	0	19.37	0	26078000	6372200	A0A384J9I2	6.32502e+06	26078000	True	False	26078000	6.32502e+06	4.12299		Bcemg1 BCIN_02g05590
A0A384J9M4	1	11	69.9	105	0	181.22	5396800000	1184500000	589560000	A0A384J9M4	5396800000	1184500000	False	False	1184500000	5396800000	0.219482	5434357	Bcrps15 BCIN_02g03540
A0A384J9Q1	1	12	22.9	21	0	59.523	59395000	22939000	27034000	A0A384J9Q1	59395000	22939000	False	False	22939000	59395000	0.386211		BCIN_02g06270
A0A384J9Q2	1	11	40.2	55	0	101	2598600000	290400000	1345900000	A0A384J9Q2	2598600000	290400000	False	False	290400000	2598600000	0.111752		BCIN_02g04870
A0A384J9Q4	1	9	4.8	13	0	23.567	0	25349000	2834500	A0A384J9Q4	4.82185e+06	25349000	True	False	25349000	4.82185e+06	5.25711		BCIN_02g06930
A0A384J9U4	1	5	44.4	15	0	13.109	0	41873000	71727000	A0A384J9U4	3.75891e+06	41873000	True	False	41873000	3.75891e+06	11.1397	5431053	BCIN_02g06810
A0A384J9W3	1	7	19.5	15	0	70.757	0	37710000	16265000	A0A384J9W3	7.82264e+06	37710000	True	False	37710000	7.82264e+06	4.82063		Bckgd2 BCIN_02g06820
A0A384J9Y3	1	31	49.8	131	0	268.37	168210000	473460000	129190000	A0A384J9Y3	168210000	473460000	False	False	473460000	168210000	2.8147		Bcaco1 BCIN_02g05920
A0A384JA10	1	13	15.9	21	0	50.756	18437000	53270000	6759900	A0A384JA10	18437000	53270000	False	False	53270000	18437000	2.8893	5428468	Bcpse1 BCIN_02g07410
A0A384JA13	1	8	47.9	79	0	76.566	1717300000	849480000	1580500000	A0A384JA13	1717300000	849480000	False	False	849480000	1717300000	0.49466	5431051	BCIN_02g06790
A0A384JA50	1	6	35.6	16	0	25.254	0	35148000	42974000	A0A384JA50	3.45741e+06	35148000	True	False	35148000	3.45741e+06	10.166	5431118	BCIN_02g06240
A0A384JA65	1	13	30.1	27	0	66.252	0	40597000	18719000	A0A384JA65	1.03965e+07	40597000	True	False	40597000	1.03965e+07	3.90486	5428085	INT6 BCIN_02g08260
A0A384JAB6	1	19	43.1	36	0	108.94	28359000	78829000	19126000	A0A384JAB6	28359000	78829000	False	False	78829000	28359000	2.77968		BCIN_02g07150
A0A384JAG8	1	5	18.8	6	0	23.53	0	10761000	8628200	A0A384JAG8	2.77325e+06	10761000	True	False	10761000	2.77325e+06	3.88028		Bcnif3 BCIN_02g08210
A0A384JAM1	1	10	37.5	15	0	36.153	0	49014000	18553000	A0A384JAM1	7.47464e+06	49014000	True	False	49014000	7.47464e+06	6.55738		BCIN_02g08570
A0A384JAM3;A0A384J9Q6	2	8	22.1	11	0	34.64	54386000	0	11068000	A0A384JAM3	54386000	1.3006e+07	False	True	1.3006e+07	54386000	0.239143		BCIN_02g06440
A0A384JAW9	1	8	56.7	82	0	35.032	3152800000	1180900000	4390200000	A0A384JAW9	3152800000	1180900000	False	False	1180900000	3152800000	0.374556	5440086	BCIN_03g00790
A0A384JAY7	1	15	36.7	24	0	58.594	90275000	222120000	27831000	A0A384JAY7	90275000	222120000	False	False	222120000	90275000	2.46048		Bcnop56 BCIN_02g08540
A0A384JB03	1	16	39.3	31	0	118.96	41479000	9747500	27465000	A0A384JB03	41479000	9747500	False	False	9747500	41479000	0.234998		BCIN_03g01040
A0A384JB88	1	13	44.1	22	0	66.676	38757000	0	56003000	A0A384JB88	38757000	5.29453e+06	False	True	5.29453e+06	38757000	0.136608		BCIN_03g01560
A0A384JBE2	1	17	18.6	30	0	65.734	25735000	55968000	12562000	A0A384JBE2	25735000	55968000	False	False	55968000	25735000	2.17478		Bccse1 BCIN_03g02310
A0A384JBF3	1	17	40.1	44	0	126.14	7201400	0	69119000	A0A384JBF3	7201400	2.07929e+06	False	True	2.07929e+06	7201400	0.288735	5439998	Bccat5 BCIN_03g01920
A0A384JBH8	1	17	33.9	44	0	57.881	11143000	59071000	55273000	A0A384JBH8	11143000	59071000	False	False	59071000	11143000	5.30118	5435640	BCIN_03g02320
A0A384JBJ5;A0A384JBR0	2	15	56.7	35	0	166.03	143500000	0	72772000	A0A384JBJ5	143500000	4.71868e+06	False	True	4.71868e+06	143500000	0.0328828		BCIN_03g01520
A0A384JBL3	1	7	15.6	9	0	21.613	0	20452000	7036000	A0A384JBL3	4.74868e+06	20452000	True	False	20452000	4.74868e+06	4.30688	5440042	BCIN_03g01130
A0A384JBX5	1	12	14.2	21	0	41.64	0	70348000	10478000	A0A384JBX5	3.37853e+06	70348000	True	False	70348000	3.37853e+06	20.8221	5439892	BCIN_03g02170
A0A384JBX7	1	5	48	14	0	17.987	0	24256000	50725000	A0A384JBX7	7.91212e+06	24256000	True	False	24256000	7.91212e+06	3.06568	5435619	BCIN_03g02440
A0A384JBX9	1	11	54.4	139	0	97.825	961870000	1924800000	2638600000	A0A384JBX9	961870000	1924800000	False	False	1924800000	961870000	2.0011	5441278	BCIN_03g03620
A0A384JC13	1	13	61.2	20	0	89.358	0	86864000	72526000	A0A384JC13	5.21134e+06	86864000	True	False	86864000	5.21134e+06	16.6683	5435611	Bcado1 BCIN_03g02520
A0A384JC48	1	3	9.3	6	0	12.666	0	611690000	34815000	A0A384JC48	5.25792e+06	611690000	True	False	611690000	5.25792e+06	116.337	5441199	Bcrfc4 BCIN_03g04190
A0A384JC51	1	4	35.3	8	0	19.958	0	43143000	26622000	A0A384JC51	6.04691e+06	43143000	True	False	43143000	6.04691e+06	7.13472		BCIN_03g02730
A0A384JCA8	1	2	3.1	9	0	14.798	0	222870000	22208000	A0A384JCA8	5.80576e+06	222870000	True	False	222870000	5.80576e+06	38.3877		Bcsas10 BCIN_03g03230
A0A384JCA9	1	3	14.2	11	0	12.177	0	51868000	49932000	A0A384JCA9	5.49442e+06	51868000	True	False	51868000	5.49442e+06	9.44013	5435633	Bcyop1 BCIN_03g02370
A0A384JCH1	1	5	12.8	12	0	16.853	0	49978000	19453000	A0A384JCH1	3.16703e+06	49978000	True	False	49978000	3.16703e+06	15.7807		Bcsec61 BCIN_03g02790
A0A384JCH4	1	13	27.3	90	0	93.591	0	1221400000	373420000	A0A384JCH4	4.80813e+06	1221400000	True	False	1221400000	4.80813e+06	254.028	5441397	BCIN_03g04900
A0A384JCI7	1	7	24.9	12	0	15.767	0	31483000	15532000	A0A384JCI7	6.12784e+06	31483000	True	False	31483000	6.12784e+06	5.1377	5441459	Bcthr1 BCIN_03g05350
A0A384JCT4	1	20	48.9	45	0	108.93	165230000	52553000	29274000	A0A384JCT4	165230000	52553000	False	False	52553000	165230000	0.31806		BCIN_03g06200
A0A384JCT5	1	4	28.4	9	0	11.312	0	36415000	17845000	A0A384JCT5	6.92077e+06	36415000	True	False	36415000	6.92077e+06	5.2617	5436065	Bcmrpl23 BCIN_03g06860
A0A384JCY9;A0A384JDR9	2	6	7.7	9	0	18.939	0	20853000	4665000	A0A384JCY9	7.23309e+06	20853000	True	False	20853000	7.23309e+06	2.883	5436070	Bcyak1 BCIN_03g06910
A0A384JD07	1	38	48.9	120	0	261.13	93385000	221590000	112210000	A0A384JD07	93385000	221590000	False	False	221590000	93385000	2.37287	5436074	Bcnip1 NIP1 BCIN_03g06940
A0A384JD29;A0A384JDE1	2	19	41.3	59	0	107.2	27997000	141110000	59318000	A0A384JD29	27997000	141110000	False	False	141110000	27997000	5.04018		BCIN_03g07080
A0A384JD62	2	6	31.2	12	0	25.281	0	45561000	26712000	A0A384JD62	6.51698e+06	45561000	True	False	45561000	6.51698e+06	6.99112		BCIN_03g06150
A0A384JD98	1	29	71.2	484	0	184.94	6461000000	3125700000	8322400000	A0A384JD98	6461000000	3125700000	False	False	3125700000	6461000000	0.48378	5436016	BCIN_03g06530
A0A384JDA3;A0A384JD39	2	14	11.4	17	0	43.729	10054000	33782000	4360700	A0A384JDA3	10054000	33782000	False	False	33782000	10054000	3.36006		BCIN_03g06810
A0A384JDB3	1	10	48.2	40	0	107.4	424380000	112690000	77068000	A0A384JDB3	424380000	112690000	False	False	112690000	424380000	0.26554	5426945	BCIN_03g07820
A0A384JDB9	1	9	21.2	12	0	72.731	0	28672000	1538300	A0A384JDB9	7.26614e+06	28672000	True	False	28672000	7.26614e+06	3.94597		Bcsrv2 BCIN_03g07980
A0A384JDC3	1	12	30	32	0	25.485	80958000	35905000	32728000	A0A384JDC3	80958000	35905000	False	False	35905000	80958000	0.443502	5427560	Bcnam9 BCIN_03g07920
A0A384JDD9	1	11	25.5	17	0	66.135	33455000	0	18084000	A0A384JDD9	33455000	9.51781e+06	False	True	9.51781e+06	33455000	0.284496		BCIN_03g08150
A0A384JDE5	1	12	61.3	22	0	63.631	183770000	27973000	71542000	A0A384JDE5	183770000	27973000	False	False	27973000	183770000	0.152217		Bcbrn2 BCIN_03g08100
A0A384JDG5	1	26	64.4	131	0	323.31	381760000	790690000	273840000	A0A384JDG5	381760000	790690000	False	False	790690000	381760000	2.07117		Bctuf1 BCIN_03g07240
A0A384JDI7	1	23	59.8	56	0	323.31	23171000	7642600	149080000	A0A384JDI7	23171000	7642600	False	False	7642600	23171000	0.329835	5435938	Bcnap1 BCIN_03g06090
A0A384JDK2	1	2	9.7	9	0	16.278	0	130540000	34764000	A0A384JDK2	5.88344e+06	130540000	True	False	130540000	5.88344e+06	22.1877		Bcfcf2 BCIN_03g06280
A0A384JDZ7	1	4	15	11	0	42.109	0	43303000	23477000	A0A384JDZ7	8.5841e+06	43303000	True	False	43303000	8.5841e+06	5.04456		BCIN_04g00320
A0A384JE13;A0A384JED9	2	2	1.8	4	0.0011594	2.3686	0	29889000	2867500	A0A384JE13	8.36221e+06	29889000	True	False	29889000	8.36221e+06	3.5743		BCIN_04g00630
A0A384JE75	1	7	17.9	6	0	17.831	0	20826000	4211800	A0A384JE75	6.43712e+06	20826000	True	False	20826000	6.43712e+06	3.2353		Bcppt1 BCIN_03g09270
A0A384JE84	1	13	59.6	212	0	157.1	6590500000	2772800000	4237000000	A0A384JE84	6590500000	2772800000	False	False	2772800000	6590500000	0.420727	5431425	BCIN_04g01180
A0A384JEC8	1	10	24.6	23	0	34.725	15378000	43331000	16747000	A0A384JEC8	15378000	43331000	False	False	43331000	15378000	2.81773		BCIN_04g00550
A0A384JED0	1	7	18.6	13	0	24.56	0	21192000	3145400	A0A384JED0	6.15479e+06	21192000	True	False	21192000	6.15479e+06	3.44317	5431355	Bcdug1 BCIN_04g01660
A0A384JEF1	1	19	56.7	232	0	237.26	4561200000	1564200000	5875500000	A0A384JEF1	4561200000	1564200000	False	False	1564200000	4561200000	0.342936	5435010	BCIN_04g00540
A0A384JEU2	1	7	13.2	12	0	48.535	0	19575000	5374100	A0A384JEU2	5.34561e+06	19575000	True	False	19575000	5.34561e+06	3.66188	5437791	Bctrp5 BCIN_04g03060
A0A384JEU9	1	8	29.5	17	0	30.329	33469000	15175000	17781000	A0A384JEU9	33469000	15175000	False	False	15175000	33469000	0.453405	5435004	Bcprx1 BCIN_04g00570
A0A384JF21	1	9	23.5	14	0	36.994	0	33170000	12624000	A0A384JF21	4.78622e+06	33170000	True	False	33170000	4.78622e+06	6.93031		Bcapm1 BCIN_04g03770
A0A384JF27	1	12	34.1	25	0	39.508	35816000	77480000	34035000	A0A384JF27	35816000	77480000	False	False	77480000	35816000	2.16328	5437827	BCIN_04g02740
A0A384JFC0	1	4	29.5	10	0	19.321	0	86750000	21704000	A0A384JFC0	6.18542e+06	86750000	True	False	86750000	6.18542e+06	14.0249	5425656	BCIN_04g03440
A0A384JFE2	1	5	21.1	8	0	13.474	0	50433000	35742000	A0A384JFE2	1.15397e+07	50433000	True	False	50433000	1.15397e+07	4.3704	5437772	Bcras2 BCIN_04g03140
A0A384JFE4	1	17	48.8	37	0	96.57	0	53104000	132080000	A0A384JFE4	7.74751e+06	53104000	True	False	53104000	7.74751e+06	6.85433		Bcnmt1 BCIN_04g04920
A0A384JFE7	1	14	24.2	17	0	36.018	0	49490000	11490000	A0A384JFE7	6.24681e+06	49490000	True	False	49490000	6.24681e+06	7.92244		Bcvps1 BCIN_04g03690
A0A384JFG3	1	16	51.9	209	0	134.51	3829100000	1534200000	2373300000	A0A384JFG3	3829100000	1534200000	False	False	1534200000	3829100000	0.400669	5438255	BCIN_04g05070
A0A384JFN1	1	11	11.6	17	0	23.606	0	23944000	2598400	A0A384JFN1	1.02362e+07	23944000	True	False	23944000	1.02362e+07	2.33914	5438356	BCIN_04g05510
A0A384JFR1;A0A384JFS6	2	7	21	11	0	17.792	0	26627000	5004600	A0A384JFR1	7.00731e+06	26627000	True	False	26627000	7.00731e+06	3.79989	5438214	Bcarg8 BCIN_04g04770
A0A384JFU4	1	14	18.4	16	0	73.76	53274000	0	4931600	A0A384JFU4	53274000	4.41526e+06	False	True	4.41526e+06	53274000	0.0828783		BcppoA90 BCIN_04g05000
A0A384JFX9	1	9	27.7	22	0	82.727	0	15602000	21268000	A0A384JFX9	7.78516e+06	15602000	True	False	15602000	7.78516e+06	2.00407	5426853	Bcglr1 BCIN_04g05300
A0A384JFY2;A0A384JFV3	2	19	61.5	99	0	189.49	905010000	419740000	490330000	A0A384JFY2	905010000	419740000	False	False	419740000	905010000	0.463796	5438423	BCIN_04g06450
A0A384JG21	1	5	37.2	14	0	32.529	0	28537000	9464000	A0A384JG21	2.39079e+06	28537000	True	False	28537000	2.39079e+06	11.9362	5429769	BCIN_04g06890
A0A384JGS3	1	3	14.7	4	0	5.3806	0	32914000	10147000	A0A384JGS3	4.44241e+06	32914000	True	False	32914000	4.44241e+06	7.40904	5430839	BCIN_05g00480
A0A384JGW0	1	4	50	7	0	21.403	22862000	0	54735000	A0A384JGW0	22862000	3.32444e+06	False	True	3.32444e+06	22862000	0.145413	5440719	Bcrpb10 BCIN_05g02320
A0A384JGW1	1	7	19.6	14	0	18.466	36329000	13962000	8002100	A0A384JGW1	36329000	13962000	False	False	13962000	36329000	0.384321	5440715	BCIN_05g02360
A0A384JH97	1	10	23.5	15	0	56.958	0	41969000	21177000	A0A384JH97	3.70902e+06	41969000	True	False	41969000	3.70902e+06	11.3154	5440572	BCIN_05g03270
A0A384JHT7	1	5	9.9	8	0	24.738	0	25404000	4567500	A0A384JHT7	3.58003e+06	25404000	True	False	25404000	3.58003e+06	7.09603		BCIN_05g04910
A0A384JI26	1	12	63.2	152	0	77.874	3022200000	1408400000	4501600000	A0A384JI26	3022200000	1408400000	False	False	1408400000	3022200000	0.466018		BCIN_05g06130
A0A384JI55	1	8	46.9	16	0	87.009	21111000	146320000	14763000	A0A384JI55	21111000	146320000	False	False	146320000	21111000	6.93098		BCIN_05g06430
A0A384JIH2	1	7	17.8	11	0	27.966	28482000	0	4143700	A0A384JIH2	28482000	4.6965e+06	False	True	4.6965e+06	28482000	0.164893	5431143	BCIN_05g07500
A0A384JII0	1	5	21.9	9	0	33.927	0	53017000	19475000	A0A384JII0	2.0578e+07	53017000	True	False	53017000	2.0578e+07	2.57639		BCIN_05g05810
A0A384JIK8	1	26	40.7	43	0	164.11	56645000	10401000	12214000	A0A384JIK8	56645000	10401000	False	False	10401000	56645000	0.183617		Bcsnu114 BCIN_05g07420
A0A384JIL4	1	3	21.2	7	0	12.181	0	20705000	13490000	A0A384JIL4	4.29484e+06	20705000	True	False	20705000	4.29484e+06	4.8209	5431152	BCIN_05g07450
A0A384JIV2	1	17	56.5	65	0	123.16	147320000	411100000	203440000	A0A384JIV2	147320000	411100000	False	False	411100000	147320000	2.79052	5431150	Bcerg10 BCIN_05g07430
A0A384JIV4	1	5	12	9	0	19.993	24268000	57316000	12098000	A0A384JIV4	24268000	57316000	False	False	57316000	24268000	2.36179	5428875	BCIN_05g08280
A0A384JJ51	1	2	8.5	7	0	10.348	0	21585000	7753400	A0A384JJ51	3.52808e+06	21585000	True	False	21585000	3.52808e+06	6.11805	5440804	BCIN_06g00800
A0A384JJG5	1	7	26.7	13	0	28.795	0	68827000	16338000	A0A384JJG5	3.60498e+06	68827000	True	False	68827000	3.60498e+06	19.0922	5441075	BCIN_06g02340
A0A384JJN9	1	5	15.4	7	0	9.7066	0	31008000	20913000	A0A384JJN9	5.57592e+06	31008000	True	False	31008000	5.57592e+06	5.56105	5440827	BCIN_06g00610
A0A384JJQ6	1	10	14.6	18	0	37.795	0	30944000	7440100	A0A384JJQ6	5.88372e+06	30944000	True	False	30944000	5.88372e+06	5.25926	5441101	Bcmef1 MEF1 BCIN_06g02560
A0A384JJU1	1	24	62.8	62	0	110.11	24198000	61630000	86945000	A0A384JJU1	24198000	61630000	False	False	61630000	24198000	2.5469	5441069	Bclys12 BCIN_06g02300
A0A384JJU9	1	13	57	46	0	78.207	288070000	90917000	207420000	A0A384JJU9	288070000	90917000	False	False	90917000	288070000	0.315607	5441080	BCIN_06g02380
A0A384JJY6	1	7	14.7	9	0	16.237	0	25864000	7866500	A0A384JJY6	3.2168e+06	25864000	True	False	25864000	3.2168e+06	8.0403	5436744	Bcvps17 BCIN_06g03460
A0A384JK85	1	9	29.4	15	0	35.148	0	31794000	20253000	A0A384JK85	3.30046e+06	31794000	True	False	31794000	3.30046e+06	9.63321	5436748	Bcaox BCIN_06g03440
A0A384JKC6	1	9	36.4	27	0	45.265	20644000	0	40634000	A0A384JKC6	20644000	4.6817e+06	False	True	4.6817e+06	20644000	0.226783		BCIN_06g04940
A0A384JKW4	1	8	52.3	194	0	43.677	1871000000	766400000	2406900000	A0A384JKW4	1871000000	766400000	False	False	766400000	1871000000	0.409621	5439642	Bcrps13 BCIN_06g05860
A0A384JKY3	1	12	29.2	31	0	59.581	102630000	44646000	16207000	A0A384JKY3	102630000	44646000	False	False	44646000	102630000	0.435019		BCIN_06g05630
A0A384JL25	1	2	6.1	12	0	46.2	406030000	76947000	70758000	A0A384JL25	406030000	76947000	False	False	76947000	406030000	0.189511	5439781	BCIN_06g05140
A0A384JL30	1	23	40.7	60	0	112.84	18897000	200070000	38324000	A0A384JL30	18897000	200070000	False	False	200070000	18897000	10.5874		BCIN_06g07090
A0A384JL83	1	15	21.1	21	0	51.619	47148000	19533000	6766700	A0A384JL83	47148000	19533000	False	False	19533000	47148000	0.414291		Bcncl1 BCIN_06g07260
A0A384JLA8	1	14	29.6	27	0	42.885	39149000	19035000	15010000	A0A384JLA8	39149000	19035000	False	False	19035000	39149000	0.486219	5436550	Bcdhh1 BCIN_07g00120
A0A384JLG7	1	4	41.2	5	0	11.598	0	29373000	6651100	A0A384JLG7	4.34204e+06	29373000	True	False	29373000	4.34204e+06	6.76479		Bcsws2 BCIN_07g00830
A0A384JLN1;A0A384JMA7	2	21	35.2	45	0	141.86	31135000	109060000	22530000	A0A384JLN1	31135000	109060000	False	False	109060000	31135000	3.50281		BCIN_07g01290
A0A384JLP3	1	20	37.1	41	0	96.815	21039000	57266000	22521000	A0A384JLP3	21039000	57266000	False	False	57266000	21039000	2.7219	5436577	Bcrpn3 BCIN_07g00440
A0A384JLP4	1	13	59.3	333	0	100.52	13677000000	5865600000	17829000000	A0A384JLP4	13677000000	5865600000	False	False	5865600000	13677000000	0.428866	5436563	BCIN_07g00520
A0A384JLV4;A0A384JLU7	2	12	15.5	23	0	59.225	24798000	72066000	8486000	A0A384JLV4	24798000	72066000	False	False	72066000	24798000	2.90612		Bctps2 BCIN_07g00940
A0A384JLW6	1	22	57.9	62	0	125.86	74353000	426600000	138030000	A0A384JLW6	74353000	426600000	False	False	426600000	74353000	5.7375	5439401	BCIN_07g01890
A0A384JM18	1	4	34.9	12	0	30.406	0	44285000	7156200	A0A384JM18	9.67679e+06	44285000	True	False	44285000	9.67679e+06	4.57641		Bcpho88 BCIN_07g02320
A0A384JM47	1	14	59.9	53	0	155.62	531110000	254460000	161530000	A0A384JM47	531110000	254460000	False	False	254460000	531110000	0.47911	5439327	BCIN_07g02370
A0A384JM89	1	2	45.3	9	0	8.3238	0	1486900000	284750000	A0A384JM89	4.60405e+06	1486900000	True	False	1486900000	4.60405e+06	322.955		BCIN_07g01150
A0A384JMA0	1	10	12.6	16	0	59.683	0	71402000	5193400	A0A384JMA0	2.09498e+06	71402000	True	False	71402000	2.09498e+06	34.0825	5432017	Bcfun12 BCIN_07g01210
A0A384JMH8	1	4	11	6	0	7.186	0	56283000	12544000	A0A384JMH8	4.50028e+06	56283000	True	False	56283000	4.50028e+06	12.5066	5429405	BCIN_07g03460
A0A384JN27	1	6	18.7	10	0	23.82	0	31739000	6738700	A0A384JN27	6.58558e+06	31739000	True	False	31739000	6.58558e+06	4.81947	5434654	BCIN_07g04630
A0A384JN47	1	4	10.5	9	0	21.704	0	894160000	174060000	A0A384JN47	4.2614e+06	894160000	True	False	894160000	4.2614e+06	209.828		Bcaro8 BCIN_07g04780
A0A384JN60	1	3	15.2	8	0	8.6715	31617000	0	7907000	A0A384JN60	31617000	4.71803e+06	False	True	4.71803e+06	31617000	0.149224	5432676	BCIN_07g05270
A0A384JN65	1	12	65.3	58	0	95.943	469770000	176060000	183080000	A0A384JN65	469770000	176060000	False	False	176060000	469770000	0.374779	5434621	Bcatp3 BCIN_07g04690
A0A384JNH2	1	10	25.1	19	0	36.734	0	72038000	14908000	A0A384JNH2	5.40308e+06	72038000	True	False	72038000	5.40308e+06	13.3328	5428213	Bcole1 BCIN_07g06310
A0A384JNK6	1	14	46.6	55	0	137.65	26937000	279560000	205020000	A0A384JNK6	26937000	279560000	False	False	279560000	26937000	10.3783		Bcthi4 BCIN_07g06010
A0A384JNK8	1	9	41	17	0	44.118	0	53400000	14758000	A0A384JNK8	3.60501e+06	53400000	True	False	53400000	3.60501e+06	14.8127	5432704	Bcbrx1 BCIN_07g05070
A0A384JNL7	1	22	47.1	42	0	103.77	38452000	97799000	28791000	A0A384JNL7	38452000	97799000	False	False	97799000	38452000	2.5434	5432697	Bchsp60 BCIN_07g05140
A0A384JNN3	1	8	41.3	12	0	39.985	0	32219000	22735000	A0A384JNN3	3.14887e+06	32219000	True	False	32219000	3.14887e+06	10.2319	5430122	Bctif35 TIF35 BCIN_07g06230
A0A384JNX0	1	7	13.8	11	0	31.36	0	58735000	6500000	A0A384JNX0	5.8118e+06	58735000	True	False	58735000	5.8118e+06	10.1062		Bcmrh4 BCIN_07g05700
A0A384JNY3	1	7	35.2	14	0	33.723	0	31698000	21012000	A0A384JNY3	6.66628e+06	31698000	True	False	31698000	6.66628e+06	4.75498	5430114	BCIN_07g06060
A0A384JNZ0	1	6	51.8	19	0	13.969	0	286510000	323660000	A0A384JNZ0	1.13025e+07	286510000	True	False	286510000	1.13025e+07	25.3493	5433060	BCIN_08g00760
A0A384JPB7	1	8	21.8	14	0	23.178	0	108100000	11588000	A0A384JPB7	2.40403e+06	108100000	True	False	108100000	2.40403e+06	44.9661	5427591	BCIN_08g00090
A0A384JPG1	1	9	29.6	14	0	44.606	41583000	0	18114000	A0A384JPG1	41583000	8.68432e+06	False	True	8.68432e+06	41583000	0.208843	5434028	BCIN_08g01540
A0A384JPH0;A0A384JP97	2	5	16.2	8	0	20.07	0	23189000	18949000	A0A384JPH0	3.09908e+06	23189000	True	False	23189000	3.09908e+06	7.48255		Bcgb1 BCIN_08g01420
A0A384JPI1	1	23	49.1	96	0	157.6	332530000	132130000	202220000	A0A384JPI1	332530000	132130000	False	False	132130000	332530000	0.397348	5434032	Bczuo1 BCIN_08g01510
A0A384JPR5	1	2	5.9	5	0	13.543	15774000	0	5282200	A0A384JPR5	15774000	4.12758e+06	False	True	4.12758e+06	15774000	0.26167	5432472	Bcrri1 BCIN_08g02520
A0A384JPU8	1	6	64.7	19	0	30.711	129210000	41044000	21216000	A0A384JPU8	129210000	41044000	False	False	41044000	129210000	0.317653	5434034	BCIN_08g01490
A0A384JPV6	1	12	64.9	84	0	98.443	1608700000	742530000	1381200000	A0A384JPV6	1608700000	742530000	False	False	742530000	1608700000	0.461571		Bcrpl32 BCIN_08g02490
A0A384JQ22	1	9	43	203	0	22.909	8318600000	2981800000	11278000000	A0A384JQ22	8318600000	2981800000	False	False	2981800000	8318600000	0.35845	5435165	BCIN_08g03530
A0A384JQ67	1	19	39.6	34	0	61.334	33807000	271760000	41244000	A0A384JQ67	33807000	271760000	False	False	271760000	33807000	8.03857	5434490	Bcnde2 BCIN_08g03710
A0A384JQB6	1	5	6.1	9	0	17.038	0	254180000	24061000	A0A384JQB6	2.60485e+06	254180000	True	False	254180000	2.60485e+06	97.5796		Bcspb1 BCIN_08g04270
A0A384JQC2	1	6	36.1	11	0	45.055	0	61193000	29011000	A0A384JQC2	3.59199e+06	61193000	True	False	61193000	3.59199e+06	17.036	5434569	BCIN_08g04200
A0A384JQD2	1	11	27.1	18	0	22.286	0	34360000	21884000	A0A384JQD2	5.18061e+06	34360000	True	False	34360000	5.18061e+06	6.63243	5432474	Bcxdj1 BCIN_08g02500
A0A384JQE5	1	5	32.2	9	0	23.648	0	29761000	3520800	A0A384JQE5	5.07105e+06	29761000	True	False	29761000	5.07105e+06	5.8688	5434489	BCIN_08g03740
A0A384JQF7;A0A384JPV5	2	14	40.2	73	0	98.367	211070000	103330000	136180000	A0A384JQF7	211070000	103330000	False	False	103330000	211070000	0.489553	5432512	BCIN_08g02770
A0A384JQG0	1	12	35.2	69	0	154.7	131400000	355220000	211980000	A0A384JQG0	131400000	355220000	False	False	355220000	131400000	2.70335	5432838	Bcpdb1 BCIN_08g04540
A0A384JQG2	1	7	21.1	7	0	13.071	0	13266000	4136800	A0A384JQG2	5.05677e+06	13266000	True	False	13266000	5.05677e+06	2.62342	5432821	Bcetr1 BCIN_08g04480
A0A384JQL3	1	6	17.9	12	0	38.313	23104000	0	8907400	A0A384JQL3	23104000	4.86364e+06	False	True	4.86364e+06	23104000	0.210511	5432907	BCIN_08g05050
A0A384JQP0	1	4	15.7	10	0	22.425	0	82332000	40553000	A0A384JQP0	5.06042e+06	82332000	True	False	82332000	5.06042e+06	16.2698	5433522	Bcyrb1 BCIN_08g05320
A0A384JQQ6	1	4	7.2	7	0	13.176	0	85606000	13784000	A0A384JQQ6	5.47684e+06	85606000	True	False	85606000	5.47684e+06	15.6306	5432883	BCIN_08g04860
A0A384JR09	1	5	19.5	8	0	12.93	0	15941000	7014800	A0A384JR09	3.50396e+06	15941000	True	False	15941000	3.50396e+06	4.54943	5430657	Bcgpi12 BCIN_08g06410
A0A384JR44	1	15	56	47	0	93.185	0	68333000	51123000	A0A384JR44	5.25579e+06	68333000	True	False	68333000	5.25579e+06	13.0015		Bchch1 BCIN_08g06700
A0A384JR47	1	19	35.3	39	0	64.979	30052000	71750000	26584000	A0A384JR47	30052000	71750000	False	False	71750000	30052000	2.38753	5430678	Bcagc1 BCIN_08g06040
A0A384JRB3;A0A384JQN0	2	9	53.4	19	0	31.729	0	52992000	23661000	A0A384JRB3	3.60334e+06	52992000	True	False	52992000	3.60334e+06	14.7064	5433531	BCIN_08g05220
A0A384JRG1	1	4	15.9	7	0	17.955	0	39818000	7642500	A0A384JRG1	5.05226e+06	39818000	True	False	39818000	5.05226e+06	7.88122	5433113	Bcget3 BCIN_09g00120
A0A384JRG5	1	7	32.8	10	0	24.254	0	71719000	21428000	A0A384JRG5	6.71462e+06	71719000	True	False	71719000	6.71462e+06	10.681		BCIN_09g00600
A0A384JRK5	1	28	30.8	63	0	168.83	24912000	140850000	29431000	A0A384JRK5	24912000	140850000	False	False	140850000	24912000	5.6539	5426301	Bcnew1 BCIN_09g00870
A0A384JRM8	1	8	35.3	13	0	22.062	45062000	20926000	15635000	A0A384JRM8	45062000	20926000	False	False	20926000	45062000	0.464382		BCIN_09g00540
A0A384JRQ2	1	5	15.6	13	0	26.801	0	67980000	13857000	A0A384JRQ2	3.38311e+06	67980000	True	False	67980000	3.38311e+06	20.0939	5428314	BCIN_09g01400
A0A384JRS9	1	16	41.1	25	0	57.009	0	54021000	17168000	A0A384JRS9	5.90866e+06	54021000	True	False	54021000	5.90866e+06	9.14268		BCIN_09g00980
A0A384JS47	1	25	28.9	43	0	148.19	37177000	9830400	15531000	A0A384JS47	37177000	9830400	False	False	9830400	37177000	0.264422		BCIN_09g02680
A0A384JS58	1	6	14.6	8	0	34.072	25951000	0	7384900	A0A384JS58	25951000	5.34759e+06	False	True	5.34759e+06	25951000	0.206065	5430961	Bchis7 BCIN_09g02000
A0A384JS69	1	13	17	27	0	102.29	14403000	45509000	16634000	A0A384JS69	14403000	45509000	False	False	45509000	14403000	3.15969		Bcarg5 BCIN_09g02100
A0A384JS70	1	4	12.2	6	0	18.133	0	54183000	3953000	A0A384JS70	1.684e+07	54183000	True	False	54183000	1.684e+07	3.21752	5435034	Bcrvb1 BCIN_09g02860
A0A384JS97	1	9	24.5	13	0	36.892	0	13846000	5767000	A0A384JS97	5.42112e+06	13846000	True	False	13846000	5.42112e+06	2.55408	5435112	Bcwrs1 BCIN_09g02370
A0A384JSB5	1	8	38.7	37	0	18.233	8451000000	1387700000	4997100000	A0A384JSB5	8451000000	1387700000	False	False	1387700000	8451000000	0.164205	5435098	BCIN_09g02490
A0A384JSD3	1	3	8.8	8	0	14.142	2534600	21769000	3293700	A0A384JSD3	2534600	21769000	False	False	21769000	2534600	8.58873	5428287	Bcutp15 BCIN_09g01390
A0A384JSE7	1	3	18.4	13	0	51.039	0	300620000	179790000	A0A384JSE7	3.43734e+06	300620000	True	False	300620000	3.43734e+06	87.4571		Bcegd2 BCIN_09g03560
A0A384JSV4	1	10	55.8	18	0	53.961	0	84251000	47261000	A0A384JSV4	7.57332e+06	84251000	True	False	84251000	7.57332e+06	11.1247	5432143	Bcrsm18 BCIN_09g04650
A0A384JSZ8	1	10	60.3	20	0	55.329	0	55899000	104310000	A0A384JSZ8	4.65379e+06	55899000	True	False	55899000	4.65379e+06	12.0115	5432118	Bcatp7 BCIN_09g03570
A0A384JT10	1	17	65.7	48	0	207.48	32380000	0	188250000	A0A384JT10	32380000	6.31372e+06	False	True	6.31372e+06	32380000	0.194988	5429906	Bccat7 BCIN_09g04400
A0A384JT78	1	8	64.9	180	0	108.33	2161400000	627630000	2900000000	A0A384JT78	2161400000	627630000	False	False	627630000	2161400000	0.290381	5432330	Bcrpl30 BCIN_09g05600
A0A384JTE1	1	6	27.7	9	0	25.758	0	111620000	26270000	A0A384JTE1	1.22968e+07	111620000	True	False	111620000	1.22968e+07	9.07718	5432321	BCIN_09g05650
A0A384JTS6	1	4	44	12	0	40.223	81941000	0	12911000	A0A384JTS6	81941000	4.29543e+06	False	True	4.29543e+06	81941000	0.052421		BCIN_09g06450
A0A384JTZ4	1	3	20	7	0	13.169	0	36018000	14082000	A0A384JTZ4	4.31534e+06	36018000	True	False	36018000	4.31534e+06	8.34649		Bctif11 BCIN_09g06250
A0A384JU32	1	14	49	204	0	48.948	9521000000	4298700000	10938000000	A0A384JU32	9521000000	4298700000	False	False	4298700000	9521000000	0.451497	5433814	BCIN_09g06480
A0A384JUA9	1	6	57.1	18	0	47.307	183020000	32206000	116680000	A0A384JUA9	183020000	32206000	False	False	32206000	183020000	0.17597	5436327	Bcprx9 BCIN_10g01030
A0A384JUG6	1	3	11.8	4	0	31.197	88092000	37759000	13094000	A0A384JUG6	88092000	37759000	False	False	37759000	88092000	0.428631	5437596	Bcefg1 BCIN_10g02410
A0A384JUN6;A0A384JU52	2	8	32.5	15	0	20.291	0	55493000	64153000	A0A384JUN6	7.47064e+06	55493000	True	False	55493000	7.47064e+06	7.42815	5436326	BCIN_10g01050
A0A384JUP8	1	10	74	17	0	49.621	0	56285000	31922000	A0A384JUP8	3.30978e+06	56285000	True	False	56285000	3.30978e+06	17.0057	5428513	BCIN_10g03250
A0A384JUY7	1	10	42	29	0	271.69	304430000	70808000	217180000	A0A384JUY7	304430000	70808000	False	False	70808000	304430000	0.232592		Bctma19 BCIN_10g04220
A0A384JUY8	1	8	48.7	110	0	45.205	9213800000	3216000000	4684400000	A0A384JUY8	9213800000	3216000000	False	False	3216000000	9213800000	0.349042	5438043	BCIN_10g04290
A0A384JUZ5	1	5	8.2	8	0	15.217	24211000	63449000	7221300	A0A384JUZ5	24211000	63449000	False	False	63449000	24211000	2.62067	5438040	Bccp4 BCIN_10g04320
A0A384JV26	1	21	36.1	36	0	204.78	65576000	31603000	32111000	A0A384JV26	65576000	31603000	False	False	31603000	65576000	0.481929		BCIN_10g04580
A0A384JV34	1	3	7.5	4	0	11.359	0	22251000	1630700	A0A384JV34	2.42075e+06	22251000	True	False	22251000	2.42075e+06	9.19178	5437981	Bcpop2 BCIN_10g04680
A0A384JV52	1	15	54	59	0	90.344	57202000	189830000	110930000	A0A384JV52	57202000	189830000	False	False	189830000	57202000	3.31859	5437961	Bcnop1 BCIN_10g04550
A0A384JV88	1	18	47.8	23	0	186.59	8726200	144310000	25062000	A0A384JV88	8726200	144310000	False	False	144310000	8726200	16.5376		Bcuga1 BCIN_10g05230
A0A384JVI2	1	42	46	78	0	281.73	6325800	132880000	41368000	A0A384JVI2	6325800	132880000	False	False	132880000	6325800	21.006		Bcrpg1 TIF32 BCIN_10g03820
A0A384JVJ6	1	30	37.5	57	0	162.32	50081000	114060000	41114000	A0A384JVJ6	50081000	114060000	False	False	114060000	50081000	2.27751	5426556	Bchsp104 BCIN_10g03910
A0A384JVL7	1	8	37.7	17	0	63.114	59238000	126080000	59309000	A0A384JVL7	59238000	126080000	False	False	126080000	59238000	2.12836		Bcbim1 BCIN_10g05640
A0A384JVQ1	1	2	3.6	3	0	4.4461	0	36221000	7474700	A0A384JVQ1	3.21221e+06	36221000	True	False	36221000	3.21221e+06	11.276		BCIN_10g04370
A0A384JVY1	1	16	39	35	0	88.093	63405000	158300000	42150000	A0A384JVY1	63405000	158300000	False	False	158300000	63405000	2.49665	5432936	Bcerg13 BCIN_11g00330
A0A384JW07	1	8	15.6	16	0	22.323	0	181420000	16576000	A0A384JW07	5.74228e+06	181420000	True	False	181420000	5.74228e+06	31.5937	5437160	BCIN_11g01190
A0A384JW46	1	6	20.4	17	0	14.131	0	40459000	28984000	A0A384JW46	1.42024e+07	40459000	True	False	40459000	1.42024e+07	2.84873		BCIN_11g00990
A0A384JWB9	1	5	8.3	13	0	18.877	0	41624000	4566200	A0A384JWB9	6.46996e+06	41624000	True	False	41624000	6.46996e+06	6.43343	5430898	Bcnug1 BCIN_11g02250
A0A384JWG4	1	9	23.1	13	0	44.774	0	69425000	6794600	A0A384JWG4	1.18858e+07	69425000	True	False	69425000	1.18858e+07	5.84101	5437368	Bctim44 BCIN_11g02580
A0A384JWI7	1	15	44.3	39	0	103.47	71058000	142130000	67831000	A0A384JWI7	71058000	142130000	False	False	142130000	71058000	2.0002	5437280	Bchmt1 BCIN_11g02110
A0A384JWP0	1	14	39.1	35	0	60.35	763800000	131550000	172210000	A0A384JWP0	763800000	131550000	False	False	131550000	763800000	0.172231	5437433	BCIN_11g03320
A0A384JWP9	1	13	38.4	33	0	84.354	234050000	0	35893000	A0A384JWP9	234050000	3.64388e+06	False	True	3.64388e+06	234050000	0.0155688	5437353	BcPIO5 BCIN_11g02730
A0A384JWU5	1	11	23.9	15	0	31.141	0	13547000	5316400	A0A384JWU5	4.15222e+06	13547000	True	False	13547000	4.15222e+06	3.26259	5437392	BCIN_11g03020
A0A384JWV9	1	10	44.1	186	0	47.177	11084000000	1996000000	11113000000	A0A384JWV9	11084000000	1996000000	False	False	1996000000	11084000000	0.180079	5437427	BCIN_11g03280
A0A384JWW6	1	4	10	11	0	30.606	0	24591000	11270000	A0A384JWW6	6.5794e+06	24591000	True	False	24591000	6.5794e+06	3.73757	5437196	BCIN_11g01670
A0A384JX26	1	12	22.6	20	0	66.337	7085800	42520000	3474100	A0A384JX26	7085800	42520000	False	False	42520000	7085800	6.00073	5439104	Bchsp78 BCIN_11g04410
A0A384JX43;A0A384JX28	2	2	4.4	4	0	8.0541	0	19322000	2195100	A0A384JX43	4.1859e+06	19322000	True	False	19322000	4.1859e+06	4.61598		BCIN_11g03860
A0A384JX95	2	8	40	56	0	138.07	280500000	102820000	219740000	A0A384JX95	280500000	102820000	False	False	102820000	280500000	0.36656		Bcefb1 BCIN_11g04420
A0A384JXA1	1	8	21.5	18	0	22.021	0	42504000	34559000	A0A384JXA1	2.86984e+06	42504000	True	False	42504000	2.86984e+06	14.8106	5438999	BCIN_11g05170
A0A384JXC1	1	9	16.4	12	0	32.103	0	35797000	11219000	A0A384JXC1	1.01758e+07	35797000	True	False	35797000	1.01758e+07	3.51784	5439001	Bccbk1 BCIN_11g05130
A0A384JXD5	1	8	12.3	13	0	35.845	0	20976000	4141400	A0A384JXD5	1.28256e+06	20976000	True	False	20976000	1.28256e+06	16.3548	5439060	Bctrl1 BCIN_11g04740
A0A384JXE0;A0A384JWR0	2	4	22.5	7	0	12.681	0	54546000	47018000	A0A384JXE0	2.91778e+06	54546000	True	False	54546000	2.91778e+06	18.6944		BCIN_11g03210
A0A384JXF1	1	7	23.1	14	0	27.689	19868000	58474000	6707300	A0A384JXF1	19868000	58474000	False	False	58474000	19868000	2.94312	5429599	Bctys1 BCIN_11g05580
A0A384JXH2	1	7	7.3	9	0	17.746	0	12107000	1493500	A0A384JXH2	4.4228e+06	12107000	True	False	12107000	4.4228e+06	2.73741		Bcmcm4 BCIN_11g05760
A0A384JXM5	1	4	30.6	10	0	9.5242	0	70917000	44020000	A0A384JXM5	6.24623e+06	70917000	True	False	70917000	6.24623e+06	11.3536	5439168	Bcntf2 BCIN_11g03970
A0A384JXP6	1	3	10.3	6	0	6.6876	0	23194000	8042500	A0A384JXP6	5.70187e+06	23194000	True	False	23194000	5.70187e+06	4.06778	5429612	Bcpre2 BCIN_11g05610
A0A384JXQ7	1	24	51.7	63	0	152.5	201020000	82656000	48216000	A0A384JXQ7	201020000	82656000	False	False	82656000	201020000	0.411183	5429617	Bchxk BCIN_11g05700
A0A384JXT2;A0A384JXP9;A0A384JXL2	3	8	11.6	13	0	17.283	0	22325000	4322100	A0A384JXT2	5.22218e+06	22325000	True	False	22325000	5.22218e+06	4.27504		BPK2 BCIN_11g06110
A0A384JXT4	1	31	48.1	111	0	323.31	544640000	164210000	141340000	A0A384JXT4	544640000	164210000	False	False	164210000	544640000	0.301502	5438605	BCIN_12g00170
A0A384JY65	1	4	2.6	8	0	6.8741	0	49016000	4413000	A0A384JY65	4.26831e+06	49016000	True	False	49016000	4.26831e+06	11.4837		Bcbms1 BCIN_12g01040
A0A384JY77	1	6	6.3	8	0	18.653	0	26871000	2261600	A0A384JY77	4.06114e+06	26871000	True	False	26871000	4.06114e+06	6.61662		Bcspf1 BCIN_12g00750
A0A384JY93	1	9	61.2	81	0	61.587	1355000000	568090000	1137400000	A0A384JY93	1355000000	568090000	False	False	568090000	1355000000	0.419255	5438469	BCIN_12g01300
A0A384JYQ0	1	6	68.3	18	0	13.781	0	124030000	100950000	A0A384JYQ0	5.12883e+06	124030000	True	False	124030000	5.12883e+06	24.1829	5438729	BCIN_12g02610
A0A384JYS4	1	35	45.5	74	0	254.23	105670000	36753000	34705000	A0A384JYS4	105670000	36753000	False	False	36753000	105670000	0.347809	5438799	Bcrpn1 BCIN_12g03150
A0A384JYW1	1	24	46	81	0	166.19	80504000	166430000	58606000	A0A384JYW1	80504000	166430000	False	False	166430000	80504000	2.06735	5438803	Bccpr1 cprA BCIN_12g03180
A0A384JYZ5	1	4	23.7	6	0	22.882	0	106580000	29887000	A0A384JYZ5	8.74576e+06	106580000	True	False	106580000	8.74576e+06	12.1865		BCIN_12g03760
A0A384JZA4	1	10	32.5	22	0	39.402	0	22478000	16957000	A0A384JZA4	4.2669e+06	22478000	True	False	22478000	4.2669e+06	5.26799	5430753	Bcgal10 BCIN_12g01860
A0A384JZB5	1	65	36.1	142	0	323.31	47858000	166110000	34618000	A0A384JZB5	47858000	166110000	False	False	166110000	47858000	3.47089	5434405	BCIN_12g04860
A0A384JZD2	1	6	26	11	0	23.168	0	41525000	17529000	A0A384JZD2	6.31241e+06	41525000	True	False	41525000	6.31241e+06	6.57831	5434425	Bcaro7 BCIN_12g05000
A0A384JZJ1	1	8	23.9	13	0	34.019	0	38337000	8812000	A0A384JZJ1	2.62881e+06	38337000	True	False	38337000	2.62881e+06	14.5834		BCIN_12g05550
A0A384JZN4	1	6	55.2	12	0	28.635	0	54952000	35528000	A0A384JZN4	6.19285e+06	54952000	True	False	54952000	6.19285e+06	8.87346	5432751	Bctom20 BCIN_12g03900
A0A384JZQ3	1	5	29.5	10	0	23.323	8545800	46848000	12257000	A0A384JZQ3	8545800	46848000	False	False	46848000	8545800	5.48199		BCIN_12g05330
A0A384JZS6	1	6	33	11	0	26.892	96456000	38442000	30658000	A0A384JZS6	96456000	38442000	False	False	38442000	96456000	0.398544	5431767	Bcras1 BCIN_12g05760
A0A384JZT0	1	2	6.2	5	0	8.7624	98014000	16706000	13149000	A0A384JZT0	98014000	16706000	False	False	16706000	98014000	0.170445	5431686	BCIN_12g06180
A0A384JZT1	1	5	9.2	8	0	9.1889	0	29862000	4123200	A0A384JZT1	7.06861e+06	29862000	True	False	29862000	7.06861e+06	4.22459		Bcbot1 BCIN_12g06380
A0A384JZY5;A0A384JZE4	2	11	28.6	16	0	39.722	57447000	123000000	21003000	A0A384JZY5	57447000	123000000	False	False	123000000	57447000	2.1411	5434409	BCIN_12g04900
A0A384K065	1	5	31.3	20	0	26.018	0	72421000	62188000	A0A384K065	9.19882e+06	72421000	True	False	72421000	9.19882e+06	7.87286	5434458	Bcrip1 BCIN_12g04650
A0A384K0A0	1	2	17.3	7	0	10.286	143480000	57554000	236340000	A0A384K0A0	143480000	57554000	False	False	57554000	143480000	0.401129		Bcmrpl31 BCIN_13g00910
A0A384K0D1	1	6	17.4	9	0	53.405	135240000	0	11928000	A0A384K0D1	135240000	5.3784e+06	False	True	5.3784e+06	135240000	0.0397693	5437762	BCIN_13g00700
A0A384K0E2	1	5	16	9	0	20.132	0	30369000	9453000	A0A384K0E2	8.60892e+06	30369000	True	False	30369000	8.60892e+06	3.52762	5437748	Bcmrpl17 BCIN_13g00790
A0A384K0H1	1	5	13.6	9	0	19.66	0	20386000	7366000	A0A384K0H1	3.13741e+06	20386000	True	False	20386000	3.13741e+06	6.49771	5437622	BCIN_13g01610
A0A384K0H5	1	4	21	14	0	28.523	13084000	0	19076000	A0A384K0H5	13084000	3.86741e+06	False	True	3.86741e+06	13084000	0.295583	5428177	BCIN_12g06550
A0A384K0L0	1	9	36.3	15	0	107.43	0	30618000	28033000	A0A384K0L0	4.48142e+06	30618000	True	False	30618000	4.48142e+06	6.83221		BCIN_13g01350
A0A384K0M2	1	9	16.9	8	0	24.573	0	22071000	7843300	A0A384K0M2	5.41165e+06	22071000	True	False	22071000	5.41165e+06	4.07842	5427962	Bcded81 BCIN_13g00230
A0A384K0M4	1	22	24.6	43	0	104.39	12094000	89903000	21150000	A0A384K0M4	12094000	89903000	False	False	89903000	12094000	7.43369	5435877	Bckap123 BCIN_13g02240
A0A384K0T5	1	9	14.7	15	0	30.782	0	41885000	4753100	A0A384K0T5	4.94149e+06	41885000	True	False	41885000	4.94149e+06	8.47619	5435800	BCIN_13g02830
A0A384K0U2	1	20	63	230	0	231.36	0	5205300000	1939700000	A0A384K0U2	3.46539e+06	5205300000	True	False	5205300000	3.46539e+06	1502.08	5437733	Bccbc2 BCIN_13g00920
A0A384K102	1	17	30.2	30	0	52.025	18013000	62708000	19062000	A0A384K102	18013000	62708000	False	False	62708000	18013000	3.48126	5437689	BCIN_13g01450
A0A384K170	1	11	31.7	27	0	40.642	4700100	166740000	58956000	A0A384K170	4700100	166740000	False	False	166740000	4700100	35.4758	5436964	BCIN_13g04000
A0A384K179	1	15	64.7	130	0	61.412	6036000000	1362800000	4872700000	A0A384K179	6036000000	1362800000	False	False	1362800000	6036000000	0.225779	5436891	BCIN_13g03600
A0A384K188;A0A384K0D0	2	10	7	12	0	24.228	24951000	0	1761900	A0A384K188	24951000	6.04969e+06	False	True	6.04969e+06	24951000	0.242463		Bcufd4 BCIN_13g01390
A0A384K197	1	6	20.3	7	0	20.478	0	16231000	4732000	A0A384K197	2.27719e+06	16231000	True	False	16231000	2.27719e+06	7.12764		BCIN_13g03790
A0A384K1H2	1	3	17.2	7	0	23.768	0	51915000	42731000	A0A384K1H2	4.93261e+06	51915000	True	False	51915000	4.93261e+06	10.5249		Bcyra1 BCIN_13g05240
A0A384K1L2	1	13	62.4	37	0	157.52	257210000	65622000	66471000	A0A384K1L2	257210000	65622000	False	False	65622000	257210000	0.25513	5435315	BCIN_13g05580
A0A384K1Q8	1	6	14.6	11	0	20.344	17982000	43361000	10538000	A0A384K1Q8	17982000	43361000	False	False	43361000	17982000	2.41136		BCIN_13g04010
A0A384K1R6	1	9	28.3	13	0	50.052	32523000	68968000	25042000	A0A384K1R6	32523000	68968000	False	False	68968000	32523000	2.12059	5428050	Bcarp2 BCIN_14g00120
A0A384K1U7	1	10	11.1	16	0	80.303	0	23932000	8158000	A0A384K1U7	3.65576e+06	23932000	True	False	23932000	3.65576e+06	6.54638	5436910	Bcmet10 BCIN_13g03450
A0A384K1V0	1	5	7.2	9	0	17.159	0	36412000	6005800	A0A384K1V0	4.28719e+06	36412000	True	False	36412000	4.28719e+06	8.49322	5428396	Bclys4 BCIN_14g00430
A0A384K219	1	5	16.7	11	0	12.465	0	102050000	16401000	A0A384K219	4.00717e+06	102050000	True	False	102050000	4.00717e+06	25.4669	5430571	Bcnat2 BCIN_14g00840
A0A384K282	1	14	41.7	30	0	102.37	46363000	173070000	27441000	A0A384K282	46363000	173070000	False	False	173070000	46363000	3.73293	5433375	BCIN_14g01360
A0A384K2A5	1	16	16	24	0	50.959	0	23434000	4366300	A0A384K2A5	8.30252e+06	23434000	True	False	23434000	8.30252e+06	2.82252		Bcrpb2 BCIN_14g01590
A0A384K2H8	1	5	18.6	7	0	27.146	0	22700000	11196000	A0A384K2H8	3.58876e+06	22700000	True	False	22700000	3.58876e+06	6.3253		Bcmrpl9 BCIN_14g02160
A0A384K2N8	1	11	28.5	28	0	66.834	28114000	108710000	22238000	A0A384K2N8	28114000	108710000	False	False	108710000	28114000	3.86676		Bcnfs1 BCIN_14g02720
A0A384K2U7	1	15	14.6	33	0	46.544	18151000	37731000	10382000	A0A384K2U7	18151000	37731000	False	False	37731000	18151000	2.07873		Bccrm1 BCIN_14g00820
A0A384K2U8	1	10	23.8	16	0	25.543	0	39587000	13905000	A0A384K2U8	6.89549e+06	39587000	True	False	39587000	6.89549e+06	5.741	5431832	Bcdbp5 BCIN_14g03100
A0A384K2Z3	1	17	11.6	16	0	41.72	29956000	9322300	2436800	A0A384K2Z3	29956000	9322300	False	False	9322300	29956000	0.3112		BCIN_14g03460
A0A384K383	1	11	55.6	72	0	139.14	0	1163400000	3287000000	A0A384K383	6.52505e+06	1163400000	True	False	1163400000	6.52505e+06	178.298	5431790	BCIN_14g02680
A0A384K386	1	21	75.1	130	0	323.31	1064000000	303620000	384810000	A0A384K386	1064000000	303620000	False	False	303620000	1064000000	0.285357	5426624	BCIN_14g04580
A0A384K3A6	1	19	66.1	64	0	262.98	57173000	616100000	470210000	A0A384K3A6	57173000	616100000	False	False	616100000	57173000	10.7761	5428354	Bcrpl5 BCIN_14g04230
A0A384K3C6	1	11	37.4	174	0	99.348	3626400000	1574600000	4018800000	A0A384K3C6	3626400000	1574600000	False	False	1574600000	3626400000	0.434205		BCIN_14g04790
A0A384K3F9	1	4	21	8	0	12.17	0	30611000	17033000	A0A384K3F9	8.6307e+06	30611000	True	False	30611000	8.6307e+06	3.54676	5429964	Bcerv25 BCIN_14g03400
A0A384K3G2	1	2	2	3	0	5.7975	0	10601000	598380	A0A384K3G2	4.83437e+06	10601000	True	False	10601000	4.83437e+06	2.19284	5430705	Bcrrp12 BCIN_14g05110
A0A384K3H3	1	6	46.4	9	0	13.72	0	23041000	26789000	A0A384K3H3	5.1975e+06	23041000	True	False	23041000	5.1975e+06	4.43309		Bcmrpl33 BCIN_14g05160
A0A384K3H6	1	11	32	26	0	50.825	29410000	69766000	33524000	A0A384K3H6	29410000	69766000	False	False	69766000	29410000	2.37219	5430725	BCIN_14g05400
A0A384K3N7	1	9	61.2	85	0	65.166	4375100000	522760000	4072600000	A0A384K3N7	4375100000	522760000	False	False	522760000	4375100000	0.119485	5428368	BCIN_14g04100
A0A384K3W1	1	4	16.4	9	0	33.003	0	45419000	4450500	A0A384K3W1	2.03033e+06	45419000	True	False	45419000	2.03033e+06	22.3703		BCIN_15g00310
A0A384K407	1	3	45.5	10	0	11.4	0	81353000	172450000	A0A384K407	4.35351e+06	81353000	True	False	81353000	4.35351e+06	18.6868	5434251	Bcnop10 BCIN_15g01250
A0A384K423	1	15	32.2	36	0	62.589	42976000	118840000	32331000	A0A384K423	42976000	118840000	False	False	118840000	42976000	2.76526	5434213	Bccct6 BCIN_15g00870
A0A384K468	1	5	32.6	9	0	19.692	0	42409000	21203000	A0A384K468	7.4711e+06	42409000	True	False	42409000	7.4711e+06	5.67641	5426033	BCIN_14g04850
A0A384K473	1	6	17.9	9	0	10.286	0	28429000	4813400	A0A384K473	7.45956e+06	28429000	True	False	28429000	7.45956e+06	3.81108	5434253	BCIN_15g01270
A0A384K476	1	13	20.2	12	0	36.152	32623000	15385000	3367100	A0A384K476	32623000	15385000	False	False	15385000	32623000	0.4716	5434262	Bcsey1 SEY1 BCIN_15g01350
A0A384K4A6	1	6	95.1	42	0	64.423	1925400000	0	722400000	A0A384K4A6	1925400000	3.93258e+06	False	True	3.93258e+06	1925400000	0.00204247		BcekdA BCIN_15g00520
A0A384K4A8	1	11	30.1	12	0	15.408	0	30834000	10057000	A0A384K4A8	4.86497e+06	30834000	True	False	30834000	4.86497e+06	6.33797		Bcmtd1 BCIN_15g01620
A0A384K4C1	1	21	43.3	44	0	152.28	121410000	44598000	43293000	A0A384K4C1	121410000	44598000	False	False	44598000	121410000	0.367334		BCIN_15g02270
A0A384K4J3	1	5	28.5	17	0	17.614	32726000	0	36135000	A0A384K4J3	32726000	1.08578e+07	False	True	1.08578e+07	32726000	0.331779		BCIN_15g02860
A0A384K4S2	1	5	7.8	6	0	7.5915	0	31759000	2189000	A0A384K4S2	6.26736e+06	31759000	True	False	31759000	6.26736e+06	5.06736		Bccdc53 BCIN_15g03600
A0A384K4X9	1	10	14.8	15	0	32.382	27803000	0	11516000	A0A384K4X9	27803000	6.51281e+06	False	True	6.51281e+06	27803000	0.234248	5438940	BCIN_15g03540
A0A384K4Y8	1	36	50.2	56	0	141.24	78351000	32920000	26525000	A0A384K4Y8	78351000	32920000	False	False	32920000	78351000	0.420161		Bcgph1 BCIN_15g03620
A0A384K502	1	3	26.7	10	0	3.6923	0	72568000	48541000	A0A384K502	1.02047e+07	72568000	True	False	72568000	1.02047e+07	7.11126	5427246	BCIN_15g04200
A0A384K549	1	13	22	37	0	59.468	24971000	113610000	64121000	A0A384K549	24971000	113610000	False	False	113610000	24971000	4.54968		BCIN_15g04490
A0A384K552	1	7	5	9	0	12.31	0	23507000	1517500	A0A384K552	4.70305e+06	23507000	True	False	23507000	4.70305e+06	4.99824	5430031	BCIN_15g02180
A0A384K577	1	29	18.2	36	0	145.38	8100100	72894000	7207100	A0A384K577	8100100	72894000	False	False	72894000	8100100	8.99915		Bcglt1 BCIN_15g02460
A0A384K5A2	1	13	21	20	0	40.175	0	34475000	13259000	A0A384K5A2	5.35409e+06	34475000	True	False	34475000	5.35409e+06	6.439		BCIN_15g04980
A0A384K5B9;A0A384K5C3	2	8	16.5	15	0	27.586	0	22979000	42003000	A0A384K5B9	4.14428e+06	22979000	True	False	22979000	4.14428e+06	5.54476		Bcnsr1 BCIN_15g04630
A0A384K5D5	1	3	10.4	7	0	7.9289	0	19981000	3003000	A0A384K5D5	5.71551e+06	19981000	True	False	19981000	5.71551e+06	3.49593	5426669	BCIN_15g05110
A0A384K5G0	1	11	23.5	20	0	55.248	0	65949000	12432000	A0A384K5G0	4.73857e+06	65949000	True	False	65949000	4.73857e+06	13.9175		Bcpgi1 BCIN_15g04970
A0A384K5G4	1	8	20.6	13	0	24.997	37168000	0	12607000	A0A384K5G4	37168000	7.6443e+06	False	True	7.6443e+06	37168000	0.205669		BCIN_15g03200
A0A384K5L0	1	9	7.5	13	0	29.43	0	31537000	4015200	A0A384K5L0	4.75972e+06	31537000	True	False	31537000	4.75972e+06	6.62581	5430223	BCIN_15g05560
A0A384K5M4	1	15	22.1	25	0	75.297	0	18148000	10207000	A0A384K5M4	2.55489e+06	18148000	True	False	18148000	2.55489e+06	7.10325		Bcsec27 BCIN_15g05610
A0A384K5M6	1	15	39.8	21	0	36.78	7131400	0	21406000	A0A384K5M6	7131400	3.16672e+06	False	True	3.16672e+06	7131400	0.444053		CND9 BCIN_15g05600
A0A384K5W3	1	7	16.9	11	0	20.402	24729000	0	8630600	A0A384K5W3	24729000	4.05767e+06	False	True	4.05767e+06	24729000	0.164085		Bccox15 BCIN_16g00160
A0A384K5Z2	1	16	31.5	19	0	54.137	0	98045000	15438000	A0A384K5Z2	4.6451e+06	98045000	True	False	98045000	4.6451e+06	21.1072	5427374	Bcsup35 BCIN_16g00710
A0A384K679	1	31	46.7	61	0	163.13	14054000	93199000	23981000	A0A384K679	14054000	93199000	False	False	93199000	14054000	6.63149		CND8 BCIN_16g01000
A0A384K6P1	1	6	12.4	10	0	12.332	0	33916000	16064000	A0A384K6P1	1.18085e+07	33916000	True	False	33916000	1.18085e+07	2.87216	5431679	Bctif5 BCIN_16g01350
A0A384K6Z7	1	4	6.2	6	0	6.3407	0	35802000	4638900	A0A384K6Z7	4.35044e+06	35802000	True	False	35802000	4.35044e+06	8.22951	5432413	Bclsg1 BCIN_16g03170
A0A384K724	1	9	27.3	16	0	45.472	29402000	0	7538400	A0A384K724	29402000	3.47163e+06	False	True	3.47163e+06	29402000	0.118075		Bccys4 BCIN_16g03500
A0A384K767	1	3	26.9	6	0	12.224	0	18595000	13787000	A0A384K767	3.8388e+06	18595000	True	False	18595000	3.8388e+06	4.84396	5431237	Bcmrpl38 BCIN_16g03720
A0A384K773	1	7	12.1	13	0	25.366	0	26516000	6634000	A0A384K773	8.16092e+06	26516000	True	False	26516000	8.16092e+06	3.24914	5431231	Bcsrp72 BCIN_16g03660
A0A384K7A2	1	23	63.6	97	0	266.47	0	966540000	137600000	A0A384K7A2	3.34995e+06	966540000	True	False	966540000	3.34995e+06	288.524	5428274	BCIN_16g04050
A0A384K7A4	1	6	27	12	0	40.005	0	39294000	9832900	A0A384K7A4	9.06444e+06	39294000	True	False	39294000	9.06444e+06	4.33496		Bcsrp102 BCIN_16g03680
A0A384K7E7;A0A384K788	2	12	10.6	16	0	46.835	18730000	37737000	4335500	A0A384K7E7	18730000	37737000	False	False	37737000	18730000	2.01479		Bcssd1 BCIN_16g04000
A0A384K7H8	1	8	25.1	14	0	29.652	0	22491000	6924700	A0A384K7H8	4.25836e+06	22491000	True	False	22491000	4.25836e+06	5.28161		Bcser1 BCIN_16g04730
A0A384K7U0	1	9	35	22	0	51.136	62276000	0	97537000	A0A384K7U0	62276000	1.88133e+07	False	True	1.88133e+07	62276000	0.302095		BCIN_16g03380
A0A384K7V0	1	9	12	14	0	26.079	0	26243000	9324000	A0A384K7V0	4.19551e+06	26243000	True	False	26243000	4.19551e+06	6.25502		Bcsto1 BCIN_16g04320
A0A384K7X4;A0A384K7H0	2	14	49.7	32	0	112.92	48112000	155120000	33816000	A0A384K7X4	48112000	155120000	False	False	155120000	48112000	3.22414		Bcfdh1 BCIN_16g04640
A0A384K7Y8	1	6	21.9	12	0	57.068	0	51841000	15615000	A0A384K7Y8	4.68335e+06	51841000	True	False	51841000	4.68335e+06	11.0692	5429660	Bctom40 BCIN_16g04340
R9U4K7	1	6	9.7	12	0	13.262	0	22744000	5431800	R9U4K7	6.84979e+06	22744000	True	False	22744000	6.84979e+06	3.32039		BC1G_20032

## Sheet: 177 strain-specific interactors
Majority.protein.IDs	Number.of.proteins	Unique.peptides	Sequence.coverage....	MS.MS.count	Q.value	Score	LFQ.intensity.Control	LFQ.intensity.Test1	iBAQ	Symbol	Control.1	Test1.1	im..Control.1	im..Test1.1	Test1	Control	fc..Test1--Control	ENTREZID	Alias
A0A384K7A2	1	23	63.6	97	0	266.47	0	966540000	137600000	A0A384K7A2	3.34995e+06	966540000	True	False	966540000	3.34995e+06	288.524	5428274	BCIN_16g04050
A0A384K0U2	1	20	63	230	0	231.36	0	5205300000	1939700000	A0A384K0U2	3.46539e+06	5205300000	True	False	5205300000	3.46539e+06	1502.08	5437733	Bccbc2 BCIN_13g00920
A0A384K383	1	11	55.6	72	0	139.14	0	1163400000	3287000000	A0A384K383	6.52505e+06	1163400000	True	False	1163400000	6.52505e+06	178.298	5431790	BCIN_14g02680
A0A384K0L0	1	9	36.3	15	0	107.43	0	30618000	28033000	A0A384K0L0	4.48142e+06	30618000	True	False	30618000	4.48142e+06	6.83221		BCIN_13g01350
A0A384JFE4	1	17	48.8	37	0	96.57	0	53104000	132080000	A0A384JFE4	7.74751e+06	53104000	True	False	53104000	7.74751e+06	6.85433		Bcnmt1 BCIN_04g04920
A0A384JCH4	1	13	27.3	90	0	93.591	0	1221400000	373420000	A0A384JCH4	4.80813e+06	1221400000	True	False	1221400000	4.80813e+06	254.028	5441397	BCIN_03g04900
A0A384JR44	1	15	56	47	0	93.185	0	68333000	51123000	A0A384JR44	5.25579e+06	68333000	True	False	68333000	5.25579e+06	13.0015		Bchch1 BCIN_08g06700
A0A384JC13	1	13	61.2	20	0	89.358	0	86864000	72526000	A0A384JC13	5.21134e+06	86864000	True	False	86864000	5.21134e+06	16.6683	5435611	Bcado1 BCIN_03g02520
A0A384J3U0	1	29	13.2	35	0	86.893	0	85695000	5670800	A0A384J3U0	7.16266e+06	85695000	True	False	85695000	7.16266e+06	11.9641		Bcboa6 BCIN_01g00060
A0A384JFX9	1	9	27.7	22	0	82.727	0	15602000	21268000	A0A384JFX9	7.78516e+06	15602000	True	False	15602000	7.78516e+06	2.00407	5426853	Bcglr1 BCIN_04g05300
A0A384K1U7	1	10	11.1	16	0	80.303	0	23932000	8158000	A0A384K1U7	3.65576e+06	23932000	True	False	23932000	3.65576e+06	6.54638	5436910	Bcmet10 BCIN_13g03450
A0A384K5M4	1	15	22.1	25	0	75.297	0	18148000	10207000	A0A384K5M4	2.55489e+06	18148000	True	False	18148000	2.55489e+06	7.10325		Bcsec27 BCIN_15g05610
A0A384JDB9	1	9	21.2	12	0	72.731	0	28672000	1538300	A0A384JDB9	7.26614e+06	28672000	True	False	28672000	7.26614e+06	3.94597		Bcsrv2 BCIN_03g07980
A0A384J9W3	1	7	19.5	15	0	70.757	0	37710000	16265000	A0A384J9W3	7.82264e+06	37710000	True	False	37710000	7.82264e+06	4.82063		Bckgd2 BCIN_02g06820
A0A384J4K9	1	4	35	14	0	70.405	0	142350000	13158000	A0A384J4K9	9.51565e+06	142350000	True	False	142350000	9.51565e+06	14.9596	5429006	BCIN_01g02300
A0A384JA65	1	13	30.1	27	0	66.252	0	40597000	18719000	A0A384JA65	1.03965e+07	40597000	True	False	40597000	1.03965e+07	3.90486	5428085	INT6 BCIN_02g08260
A0A384JMA0	1	10	12.6	16	0	59.683	0	71402000	5193400	A0A384JMA0	2.09498e+06	71402000	True	False	71402000	2.09498e+06	34.0825	5432017	Bcfun12 BCIN_07g01210
A0A384K7Y8	1	6	21.9	12	0	57.068	0	51841000	15615000	A0A384K7Y8	4.68335e+06	51841000	True	False	51841000	4.68335e+06	11.0692	5429660	Bctom40 BCIN_16g04340
A0A384JRS9	1	16	41.1	25	0	57.009	0	54021000	17168000	A0A384JRS9	5.90866e+06	54021000	True	False	54021000	5.90866e+06	9.14268		BCIN_09g00980
A0A384JH97	1	10	23.5	15	0	56.958	0	41969000	21177000	A0A384JH97	3.70902e+06	41969000	True	False	41969000	3.70902e+06	11.3154	5440572	BCIN_05g03270
A0A384JSZ8	1	10	60.3	20	0	55.329	0	55899000	104310000	A0A384JSZ8	4.65379e+06	55899000	True	False	55899000	4.65379e+06	12.0115	5432118	Bcatp7 BCIN_09g03570
A0A384K5G0	1	11	23.5	20	0	55.248	0	65949000	12432000	A0A384K5G0	4.73857e+06	65949000	True	False	65949000	4.73857e+06	13.9175		Bcpgi1 BCIN_15g04970
A0A384K5Z2	1	16	31.5	19	0	54.137	0	98045000	15438000	A0A384K5Z2	4.6451e+06	98045000	True	False	98045000	4.6451e+06	21.1072	5427374	Bcsup35 BCIN_16g00710
A0A384JSV4	1	10	55.8	18	0	53.961	0	84251000	47261000	A0A384JSV4	7.57332e+06	84251000	True	False	84251000	7.57332e+06	11.1247	5432143	Bcrsm18 BCIN_09g04650
A0A384JSE7	1	3	18.4	13	0	51.039	0	300620000	179790000	A0A384JSE7	3.43734e+06	300620000	True	False	300620000	3.43734e+06	87.4571		Bcegd2 BCIN_09g03560
A0A384K2A5	1	16	16	24	0	50.959	0	23434000	4366300	A0A384K2A5	8.30252e+06	23434000	True	False	23434000	8.30252e+06	2.82252		Bcrpb2 BCIN_14g01590
A0A384J4E0	1	16	26.7	19	0	50.753	0	24729000	13065000	A0A384J4E0	8.67533e+06	24729000	True	False	24729000	8.67533e+06	2.8505	5436211	Bcsac1 BCIN_01g01700
A0A384JUP8	1	10	74	17	0	49.621	0	56285000	31922000	A0A384JUP8	3.30978e+06	56285000	True	False	56285000	3.30978e+06	17.0057	5428513	BCIN_10g03250
A0A384J874	1	6	13.7	12	0	48.615	0	23952000	7287700	A0A384J874	5.15981e+06	23952000	True	False	23952000	5.15981e+06	4.64204		BCIN_02g00240
A0A384JEU2	1	7	13.2	12	0	48.535	0	19575000	5374100	A0A384JEU2	5.34561e+06	19575000	True	False	19575000	5.34561e+06	3.66188	5437791	Bctrp5 BCIN_04g03060
A0A384JQC2	1	6	36.1	11	0	45.055	0	61193000	29011000	A0A384JQC2	3.59199e+06	61193000	True	False	61193000	3.59199e+06	17.036	5434569	BCIN_08g04200
A0A384JWG4	1	9	23.1	13	0	44.774	0	69425000	6794600	A0A384JWG4	1.18858e+07	69425000	True	False	69425000	1.18858e+07	5.84101	5437368	Bctim44 BCIN_11g02580
A0A384JNK8	1	9	41	17	0	44.118	0	53400000	14758000	A0A384JNK8	3.60501e+06	53400000	True	False	53400000	3.60501e+06	14.8127	5432704	Bcbrx1 BCIN_07g05070
A0A384J458	1	8	17.2	14	0	42.966	0	14963000	4690400	A0A384J458	3.76685e+06	14963000	True	False	14963000	3.76685e+06	3.97228	5436159	Bcndi1 BCIN_01g01100
A0A384JDZ7	1	4	15	11	0	42.109	0	43303000	23477000	A0A384JDZ7	8.5841e+06	43303000	True	False	43303000	8.5841e+06	5.04456		BCIN_04g00320
A0A384JBX5	1	12	14.2	21	0	41.64	0	70348000	10478000	A0A384JBX5	3.37853e+06	70348000	True	False	70348000	3.37853e+06	20.8221	5439892	BCIN_03g02170
A0A384K5A2	1	13	21	20	0	40.175	0	34475000	13259000	A0A384K5A2	5.35409e+06	34475000	True	False	34475000	5.35409e+06	6.439		BCIN_15g04980
A0A384K7A4	1	6	27	12	0	40.005	0	39294000	9832900	A0A384K7A4	9.06444e+06	39294000	True	False	39294000	9.06444e+06	4.33496		Bcsrp102 BCIN_16g03680
A0A384JNN3	1	8	41.3	12	0	39.985	0	32219000	22735000	A0A384JNN3	3.14887e+06	32219000	True	False	32219000	3.14887e+06	10.2319	5430122	Bctif35 TIF35 BCIN_07g06230
A0A384JZA4	1	10	32.5	22	0	39.402	0	22478000	16957000	A0A384JZA4	4.2669e+06	22478000	True	False	22478000	4.2669e+06	5.26799	5430753	Bcgal10 BCIN_12g01860
A0A384JJQ6	1	10	14.6	18	0	37.795	0	30944000	7440100	A0A384JJQ6	5.88372e+06	30944000	True	False	30944000	5.88372e+06	5.25926	5441101	Bcmef1 MEF1 BCIN_06g02560
A0A384JF21	1	9	23.5	14	0	36.994	0	33170000	12624000	A0A384JF21	4.78622e+06	33170000	True	False	33170000	4.78622e+06	6.93031		Bcapm1 BCIN_04g03770
A0A384JS97	1	9	24.5	13	0	36.892	0	13846000	5767000	A0A384JS97	5.42112e+06	13846000	True	False	13846000	5.42112e+06	2.55408	5435112	Bcwrs1 BCIN_09g02370
A0A384JNH2	1	10	25.1	19	0	36.734	0	72038000	14908000	A0A384JNH2	5.40308e+06	72038000	True	False	72038000	5.40308e+06	13.3328	5428213	Bcole1 BCIN_07g06310
A0A384J5Z3	1	9	27.9	28	0	36.184	0	49428000	19232000	A0A384J5Z3	1.0824e+07	49428000	True	False	49428000	1.0824e+07	4.56652	5441847	BccarA BCIN_01g06930
A0A384JAM1	1	10	37.5	15	0	36.153	0	49014000	18553000	A0A384JAM1	7.47464e+06	49014000	True	False	49014000	7.47464e+06	6.55738		BCIN_02g08570
A0A384JFE7	1	14	24.2	17	0	36.018	0	49490000	11490000	A0A384JFE7	6.24681e+06	49490000	True	False	49490000	6.24681e+06	7.92244		Bcvps1 BCIN_04g03690
A0A384JXD5	1	8	12.3	13	0	35.845	0	20976000	4141400	A0A384JXD5	1.28256e+06	20976000	True	False	20976000	1.28256e+06	16.3548	5439060	Bctrl1 BCIN_11g04740
A0A384JK85	1	9	29.4	15	0	35.148	0	31794000	20253000	A0A384JK85	3.30046e+06	31794000	True	False	31794000	3.30046e+06	9.63321	5436748	Bcaox BCIN_06g03440
A0A384JZJ1	1	8	23.9	13	0	34.019	0	38337000	8812000	A0A384JZJ1	2.62881e+06	38337000	True	False	38337000	2.62881e+06	14.5834		BCIN_12g05550
A0A384JII0	1	5	21.9	9	0	33.927	0	53017000	19475000	A0A384JII0	2.0578e+07	53017000	True	False	53017000	2.0578e+07	2.57639		BCIN_05g05810
A0A384JNY3	1	7	35.2	14	0	33.723	0	31698000	21012000	A0A384JNY3	6.66628e+06	31698000	True	False	31698000	6.66628e+06	4.75498	5430114	BCIN_07g06060
A0A384K3W1	1	4	16.4	9	0	33.003	0	45419000	4450500	A0A384K3W1	2.03033e+06	45419000	True	False	45419000	2.03033e+06	22.3703		BCIN_15g00310
A0A384JG21	1	5	37.2	14	0	32.529	0	28537000	9464000	A0A384JG21	2.39079e+06	28537000	True	False	28537000	2.39079e+06	11.9362	5429769	BCIN_04g06890
A0A384JXC1	1	9	16.4	12	0	32.103	0	35797000	11219000	A0A384JXC1	1.01758e+07	35797000	True	False	35797000	1.01758e+07	3.51784	5439001	Bccbk1 BCIN_11g05130
A0A384JRB3;A0A384JQN0	2	9	53.4	19	0	31.729	0	52992000	23661000	A0A384JRB3	3.60334e+06	52992000	True	False	52992000	3.60334e+06	14.7064	5433531	BCIN_08g05220
A0A384JNX0	1	7	13.8	11	0	31.36	0	58735000	6500000	A0A384JNX0	5.8118e+06	58735000	True	False	58735000	5.8118e+06	10.1062		Bcmrh4 BCIN_07g05700
A0A384JWU5	1	11	23.9	15	0	31.141	0	13547000	5316400	A0A384JWU5	4.15222e+06	13547000	True	False	13547000	4.15222e+06	3.26259	5437392	BCIN_11g03020
A0A384K0T5	1	9	14.7	15	0	30.782	0	41885000	4753100	A0A384K0T5	4.94149e+06	41885000	True	False	41885000	4.94149e+06	8.47619	5435800	BCIN_13g02830
A0A384JWW6	1	4	10	11	0	30.606	0	24591000	11270000	A0A384JWW6	6.5794e+06	24591000	True	False	24591000	6.5794e+06	3.73757	5437196	BCIN_11g01670
A0A384JM18	1	4	34.9	12	0	30.406	0	44285000	7156200	A0A384JM18	9.67679e+06	44285000	True	False	44285000	9.67679e+06	4.57641		Bcpho88 BCIN_07g02320
A0A384J5P7	1	10	4.5	12	0	30.293	0	18525000	1248400	A0A384J5P7	6.03182e+06	18525000	True	False	18525000	6.03182e+06	3.07121	5442051	BCIN_01g05380
A0A384K7H8	1	8	25.1	14	0	29.652	0	22491000	6924700	A0A384K7H8	4.25836e+06	22491000	True	False	22491000	4.25836e+06	5.28161		Bcser1 BCIN_16g04730
A0A384K5L0	1	9	7.5	13	0	29.43	0	31537000	4015200	A0A384K5L0	4.75972e+06	31537000	True	False	31537000	4.75972e+06	6.62581	5430223	BCIN_15g05560
A0A384JJG5	1	7	26.7	13	0	28.795	0	68827000	16338000	A0A384JJG5	3.60498e+06	68827000	True	False	68827000	3.60498e+06	19.0922	5441075	BCIN_06g02340
A0A384J414	1	7	27.1	14	0	28.713	0	19441000	8349500	A0A384J414	4.77089e+06	19441000	True	False	19441000	4.77089e+06	4.07492	5427710	Bcsui2 BCIN_01g00670
A0A384JZN4	1	6	55.2	12	0	28.635	0	54952000	35528000	A0A384JZN4	6.19285e+06	54952000	True	False	54952000	6.19285e+06	8.87346	5432751	Bctom20 BCIN_12g03900
A0A384J4G7	1	10	43.7	28	0	27.831	0	47443000	68316000	A0A384J4G7	4.15822e+06	47443000	True	False	47443000	4.15822e+06	11.4095		Bcrac BCIN_01g02000
A0A384J667	1	7	29.7	11	0	27.633	0	65494000	20920000	A0A384J667	1.08343e+07	65494000	True	False	65494000	1.08343e+07	6.04505	5441928	Bcpol30 BCIN_01g06320
A0A384K5B9;A0A384K5C3	2	8	16.5	15	0	27.586	0	22979000	42003000	A0A384K5B9	4.14428e+06	22979000	True	False	22979000	4.14428e+06	5.54476		Bcnsr1 BCIN_15g04630
A0A384J8S5	1	7	7.8	10	0	27.537	0	17071000	1838900	A0A384J8S5	3.55771e+06	17071000	True	False	17071000	3.55771e+06	4.79831	5439419	Bcnic96 BCIN_02g02890
A0A384K2H8	1	5	18.6	7	0	27.146	0	22700000	11196000	A0A384K2H8	3.58876e+06	22700000	True	False	22700000	3.58876e+06	6.3253		Bcmrpl9 BCIN_14g02160
A0A384JRQ2	1	5	15.6	13	0	26.801	0	67980000	13857000	A0A384JRQ2	3.38311e+06	67980000	True	False	67980000	3.38311e+06	20.0939	5428314	BCIN_09g01400
A0A384K7V0	1	9	12	14	0	26.079	0	26243000	9324000	A0A384K7V0	4.19551e+06	26243000	True	False	26243000	4.19551e+06	6.25502		Bcsto1 BCIN_16g04320
A0A384K065	1	5	31.3	20	0	26.018	0	72421000	62188000	A0A384K065	9.19882e+06	72421000	True	False	72421000	9.19882e+06	7.87286	5434458	Bcrip1 BCIN_12g04650
A0A384JTE1	1	6	27.7	9	0	25.758	0	111620000	26270000	A0A384JTE1	1.22968e+07	111620000	True	False	111620000	1.22968e+07	9.07718	5432321	BCIN_09g05650
A0A384K2U8	1	10	23.8	16	0	25.543	0	39587000	13905000	A0A384K2U8	6.89549e+06	39587000	True	False	39587000	6.89549e+06	5.741	5431832	Bcdbp5 BCIN_14g03100
A0A384K773	1	7	12.1	13	0	25.366	0	26516000	6634000	A0A384K773	8.16092e+06	26516000	True	False	26516000	8.16092e+06	3.24914	5431231	Bcsrp72 BCIN_16g03660
A0A384JD62	2	6	31.2	12	0	25.281	0	45561000	26712000	A0A384JD62	6.51698e+06	45561000	True	False	45561000	6.51698e+06	6.99112		BCIN_03g06150
A0A384JA50	1	6	35.6	16	0	25.254	0	35148000	42974000	A0A384JA50	3.45741e+06	35148000	True	False	35148000	3.45741e+06	10.166	5431118	BCIN_02g06240
A0A384JHT7	1	5	9.9	8	0	24.738	0	25404000	4567500	A0A384JHT7	3.58003e+06	25404000	True	False	25404000	3.58003e+06	7.09603		BCIN_05g04910
A0A384K0M2	1	9	16.9	8	0	24.573	0	22071000	7843300	A0A384K0M2	5.41165e+06	22071000	True	False	22071000	5.41165e+06	4.07842	5427962	Bcded81 BCIN_13g00230
A0A384JED0	1	7	18.6	13	0	24.56	0	21192000	3145400	A0A384JED0	6.15479e+06	21192000	True	False	21192000	6.15479e+06	3.44317	5431355	Bcdug1 BCIN_04g01660
A0A384JRG5	1	7	32.8	10	0	24.254	0	71719000	21428000	A0A384JRG5	6.71462e+06	71719000	True	False	71719000	6.71462e+06	10.681		BCIN_09g00600
A0A384JN27	1	6	18.7	10	0	23.82	0	31739000	6738700	A0A384JN27	6.58558e+06	31739000	True	False	31739000	6.58558e+06	4.81947	5434654	BCIN_07g04630
A0A384K1H2	1	3	17.2	7	0	23.768	0	51915000	42731000	A0A384K1H2	4.93261e+06	51915000	True	False	51915000	4.93261e+06	10.5249		Bcyra1 BCIN_13g05240
A0A384J7V9	1	7	11.3	11	0	23.679	0	20016000	2922200	A0A384J7V9	3.54396e+06	20016000	True	False	20016000	3.54396e+06	5.64792	5436385	BCIN_02g00120
A0A384JQE5	1	5	32.2	9	0	23.648	0	29761000	3520800	A0A384JQE5	5.07105e+06	29761000	True	False	29761000	5.07105e+06	5.8688	5434489	BCIN_08g03740
A0A384JFN1	1	11	11.6	17	0	23.606	0	23944000	2598400	A0A384JFN1	1.02362e+07	23944000	True	False	23944000	1.02362e+07	2.33914	5438356	BCIN_04g05510
A0A384J9Q4	1	9	4.8	13	0	23.567	0	25349000	2834500	A0A384J9Q4	4.82185e+06	25349000	True	False	25349000	4.82185e+06	5.25711		BCIN_02g06930
A0A384JAG8	1	5	18.8	6	0	23.53	0	10761000	8628200	A0A384JAG8	2.77325e+06	10761000	True	False	10761000	2.77325e+06	3.88028		Bcnif3 BCIN_02g08210
A0A384JPB7	1	8	21.8	14	0	23.178	0	108100000	11588000	A0A384JPB7	2.40403e+06	108100000	True	False	108100000	2.40403e+06	44.9661	5427591	BCIN_08g00090
A0A384JZD2	1	6	26	11	0	23.168	0	41525000	17529000	A0A384JZD2	6.31241e+06	41525000	True	False	41525000	6.31241e+06	6.57831	5434425	Bcaro7 BCIN_12g05000
A0A384J5U3	1	7	35.9	10	0	23.137	0	113020000	29438000	A0A384J5U3	8.09783e+06	113020000	True	False	113020000	8.09783e+06	13.9568	5442021	Bcmgm101 BCIN_01g05650
A0A384JYZ5	1	4	23.7	6	0	22.882	0	106580000	29887000	A0A384JYZ5	8.74576e+06	106580000	True	False	106580000	8.74576e+06	12.1865		BCIN_12g03760
A0A384JQP0	1	4	15.7	10	0	22.425	0	82332000	40553000	A0A384JQP0	5.06042e+06	82332000	True	False	82332000	5.06042e+06	16.2698	5433522	Bcyrb1 BCIN_08g05320
A0A384JW07	1	8	15.6	16	0	22.323	0	181420000	16576000	A0A384JW07	5.74228e+06	181420000	True	False	181420000	5.74228e+06	31.5937	5437160	BCIN_11g01190
A0A384JQD2	1	11	27.1	18	0	22.286	0	34360000	21884000	A0A384JQD2	5.18061e+06	34360000	True	False	34360000	5.18061e+06	6.63243	5432474	Bcxdj1 BCIN_08g02500
A0A384JXA1	1	8	21.5	18	0	22.021	0	42504000	34559000	A0A384JXA1	2.86984e+06	42504000	True	False	42504000	2.86984e+06	14.8106	5438999	BCIN_11g05170
A0A384JN47	1	4	10.5	9	0	21.704	0	894160000	174060000	A0A384JN47	4.2614e+06	894160000	True	False	894160000	4.2614e+06	209.828		Bcaro8 BCIN_07g04780
A0A384JBL3	1	7	15.6	9	0	21.613	0	20452000	7036000	A0A384JBL3	4.74868e+06	20452000	True	False	20452000	4.74868e+06	4.30688	5440042	BCIN_03g01130
A0A384J7J6	1	5	12.1	6	0	20.522	0	28052000	4441900	A0A384J7J6	4.62262e+06	28052000	True	False	28052000	4.62262e+06	6.06842	5437030	Bcrsm23 BCIN_01g10490
A0A384K197	1	6	20.3	7	0	20.478	0	16231000	4732000	A0A384K197	2.27719e+06	16231000	True	False	16231000	2.27719e+06	7.12764		BCIN_13g03790
A0A384JUN6;A0A384JU52	2	8	32.5	15	0	20.291	0	55493000	64153000	A0A384JUN6	7.47064e+06	55493000	True	False	55493000	7.47064e+06	7.42815	5436326	BCIN_10g01050
A0A384K0E2	1	5	16	9	0	20.132	0	30369000	9453000	A0A384K0E2	8.60892e+06	30369000	True	False	30369000	8.60892e+06	3.52762	5437748	Bcmrpl17 BCIN_13g00790
A0A384JPH0;A0A384JP97	2	5	16.2	8	0	20.07	0	23189000	18949000	A0A384JPH0	3.09908e+06	23189000	True	False	23189000	3.09908e+06	7.48255		Bcgb1 BCIN_08g01420
A0A384JC51	1	4	35.3	8	0	19.958	0	43143000	26622000	A0A384JC51	6.04691e+06	43143000	True	False	43143000	6.04691e+06	7.13472		BCIN_03g02730
A0A384K468	1	5	32.6	9	0	19.692	0	42409000	21203000	A0A384K468	7.4711e+06	42409000	True	False	42409000	7.4711e+06	5.67641	5426033	BCIN_14g04850
A0A384K0H1	1	5	13.6	9	0	19.66	0	20386000	7366000	A0A384K0H1	3.13741e+06	20386000	True	False	20386000	3.13741e+06	6.49771	5437622	BCIN_13g01610
A0A384J9I2	1	6	28.1	12	0	19.37	0	26078000	6372200	A0A384J9I2	6.32502e+06	26078000	True	False	26078000	6.32502e+06	4.12299		Bcemg1 BCIN_02g05590
A0A384JFC0	1	4	29.5	10	0	19.321	0	86750000	21704000	A0A384JFC0	6.18542e+06	86750000	True	False	86750000	6.18542e+06	14.0249	5425656	BCIN_04g03440
A0A384JCY9;A0A384JDR9	2	6	7.7	9	0	18.939	0	20853000	4665000	A0A384JCY9	7.23309e+06	20853000	True	False	20853000	7.23309e+06	2.883	5436070	Bcyak1 BCIN_03g06910
A0A384JWB9	1	5	8.3	13	0	18.877	0	41624000	4566200	A0A384JWB9	6.46996e+06	41624000	True	False	41624000	6.46996e+06	6.43343	5430898	Bcnug1 BCIN_11g02250
A0A384JY77	1	6	6.3	8	0	18.653	0	26871000	2261600	A0A384JY77	4.06114e+06	26871000	True	False	26871000	4.06114e+06	6.61662		Bcspf1 BCIN_12g00750
A0A384JS70	1	4	12.2	6	0	18.133	0	54183000	3953000	A0A384JS70	1.684e+07	54183000	True	False	54183000	1.684e+07	3.21752	5435034	Bcrvb1 BCIN_09g02860
A0A384JBX7	1	5	48	14	0	17.987	0	24256000	50725000	A0A384JBX7	7.91212e+06	24256000	True	False	24256000	7.91212e+06	3.06568	5435619	BCIN_03g02440
A0A384JRG1	1	4	15.9	7	0	17.955	0	39818000	7642500	A0A384JRG1	5.05226e+06	39818000	True	False	39818000	5.05226e+06	7.88122	5433113	Bcget3 BCIN_09g00120
A0A384JE75	1	7	17.9	6	0	17.831	0	20826000	4211800	A0A384JE75	6.43712e+06	20826000	True	False	20826000	6.43712e+06	3.2353		Bcppt1 BCIN_03g09270
A0A384JFR1;A0A384JFS6	2	7	21	11	0	17.792	0	26627000	5004600	A0A384JFR1	7.00731e+06	26627000	True	False	26627000	7.00731e+06	3.79989	5438214	Bcarg8 BCIN_04g04770
A0A384JXH2	1	7	7.3	9	0	17.746	0	12107000	1493500	A0A384JXH2	4.4228e+06	12107000	True	False	12107000	4.4228e+06	2.73741		Bcmcm4 BCIN_11g05760
A0A384JXT2;A0A384JXP9;A0A384JXL2	3	8	11.6	13	0	17.283	0	22325000	4322100	A0A384JXT2	5.22218e+06	22325000	True	False	22325000	5.22218e+06	4.27504		BPK2 BCIN_11g06110
A0A384J4Z5	1	6	5.5	7	0	17.281	0	19434000	2201300	A0A384J4Z5	2.70683e+06	19434000	True	False	19434000	2.70683e+06	7.1796		BCIN_01g03500
A0A384K1V0	1	5	7.2	9	0	17.159	0	36412000	6005800	A0A384K1V0	4.28719e+06	36412000	True	False	36412000	4.28719e+06	8.49322	5428396	Bclys4 BCIN_14g00430
A0A384JQB6	1	5	6.1	9	0	17.038	0	254180000	24061000	A0A384JQB6	2.60485e+06	254180000	True	False	254180000	2.60485e+06	97.5796		Bcspb1 BCIN_08g04270
A0A384JCH1	1	5	12.8	12	0	16.853	0	49978000	19453000	A0A384JCH1	3.16703e+06	49978000	True	False	49978000	3.16703e+06	15.7807		Bcsec61 BCIN_03g02790
A0A384JDK2	1	2	9.7	9	0	16.278	0	130540000	34764000	A0A384JDK2	5.88344e+06	130540000	True	False	130540000	5.88344e+06	22.1877		Bcfcf2 BCIN_03g06280
A0A384JJY6	1	7	14.7	9	0	16.237	0	25864000	7866500	A0A384JJY6	3.2168e+06	25864000	True	False	25864000	3.2168e+06	8.0403	5436744	Bcvps17 BCIN_06g03460
A0A384JCI7	1	7	24.9	12	0	15.767	0	31483000	15532000	A0A384JCI7	6.12784e+06	31483000	True	False	31483000	6.12784e+06	5.1377	5441459	Bcthr1 BCIN_03g05350
A0A384K4A8	1	11	30.1	12	0	15.408	0	30834000	10057000	A0A384K4A8	4.86497e+06	30834000	True	False	30834000	4.86497e+06	6.33797		Bcmtd1 BCIN_15g01620
A0A384J5Q0	1	7	16.2	12	0	14.802	0	25326000	5882800	A0A384J5Q0	5.8965e+06	25326000	True	False	25326000	5.8965e+06	4.29509		BCIN_01g05120
A0A384JCA8	1	2	3.1	9	0	14.798	0	222870000	22208000	A0A384JCA8	5.80576e+06	222870000	True	False	222870000	5.80576e+06	38.3877		Bcsas10 BCIN_03g03230
A0A384J6I4;A0A384J6F6	2	4	26.5	10	0	14.145	0	55639000	48886000	A0A384J6I4	5.08425e+06	55639000	True	False	55639000	5.08425e+06	10.9434		Bcpam16 BCIN_01g07830
A0A384JW46	1	6	20.4	17	0	14.131	0	40459000	28984000	A0A384JW46	1.42024e+07	40459000	True	False	40459000	1.42024e+07	2.84873		BCIN_11g00990
A0A384JNZ0	1	6	51.8	19	0	13.969	0	286510000	323660000	A0A384JNZ0	1.13025e+07	286510000	True	False	286510000	1.13025e+07	25.3493	5433060	BCIN_08g00760
A0A384JYQ0	1	6	68.3	18	0	13.781	0	124030000	100950000	A0A384JYQ0	5.12883e+06	124030000	True	False	124030000	5.12883e+06	24.1829	5438729	BCIN_12g02610
A0A384K3H3	1	6	46.4	9	0	13.72	0	23041000	26789000	A0A384K3H3	5.1975e+06	23041000	True	False	23041000	5.1975e+06	4.43309		Bcmrpl33 BCIN_14g05160
A0A384J5J5	1	4	5.6	6	0	13.611	0	17779000	2033900	A0A384J5J5	3.91216e+06	17779000	True	False	17779000	3.91216e+06	4.54455	5428842	Bcnop7 NOP7 BCIN_01g04710
A0A384JFE2	1	5	21.1	8	0	13.474	0	50433000	35742000	A0A384JFE2	1.15397e+07	50433000	True	False	50433000	1.15397e+07	4.3704	5437772	Bcras2 BCIN_04g03140
R9U4K7	1	6	9.7	12	0	13.262	0	22744000	5431800	R9U4K7	6.84979e+06	22744000	True	False	22744000	6.84979e+06	3.32039		BC1G_20032
A0A384JQQ6	1	4	7.2	7	0	13.176	0	85606000	13784000	A0A384JQQ6	5.47684e+06	85606000	True	False	85606000	5.47684e+06	15.6306	5432883	BCIN_08g04860
A0A384JTZ4	1	3	20	7	0	13.169	0	36018000	14082000	A0A384JTZ4	4.31534e+06	36018000	True	False	36018000	4.31534e+06	8.34649		Bctif11 BCIN_09g06250
A0A384J9U4	1	5	44.4	15	0	13.109	0	41873000	71727000	A0A384J9U4	3.75891e+06	41873000	True	False	41873000	3.75891e+06	11.1397	5431053	BCIN_02g06810
A0A384JQG2	1	7	21.1	7	0	13.071	0	13266000	4136800	A0A384JQG2	5.05677e+06	13266000	True	False	13266000	5.05677e+06	2.62342	5432821	Bcetr1 BCIN_08g04480
A0A384JR09	1	5	19.5	8	0	12.93	0	15941000	7014800	A0A384JR09	3.50396e+06	15941000	True	False	15941000	3.50396e+06	4.54943	5430657	Bcgpi12 BCIN_08g06410
A0A384JXE0;A0A384JWR0	2	4	22.5	7	0	12.681	0	54546000	47018000	A0A384JXE0	2.91778e+06	54546000	True	False	54546000	2.91778e+06	18.6944		BCIN_11g03210
A0A384JC48	1	3	9.3	6	0	12.666	0	611690000	34815000	A0A384JC48	5.25792e+06	611690000	True	False	611690000	5.25792e+06	116.337	5441199	Bcrfc4 BCIN_03g04190
A0A384K219	1	5	16.7	11	0	12.465	0	102050000	16401000	A0A384K219	4.00717e+06	102050000	True	False	102050000	4.00717e+06	25.4669	5430571	Bcnat2 BCIN_14g00840
A0A384K6P1	1	6	12.4	10	0	12.332	0	33916000	16064000	A0A384K6P1	1.18085e+07	33916000	True	False	33916000	1.18085e+07	2.87216	5431679	Bctif5 BCIN_16g01350
A0A384K552	1	7	5	9	0	12.31	0	23507000	1517500	A0A384K552	4.70305e+06	23507000	True	False	23507000	4.70305e+06	4.99824	5430031	BCIN_15g02180
A0A384K767	1	3	26.9	6	0	12.224	0	18595000	13787000	A0A384K767	3.8388e+06	18595000	True	False	18595000	3.8388e+06	4.84396	5431237	Bcmrpl38 BCIN_16g03720
A0A384JIL4	1	3	21.2	7	0	12.181	0	20705000	13490000	A0A384JIL4	4.29484e+06	20705000	True	False	20705000	4.29484e+06	4.8209	5431152	BCIN_05g07450
A0A384JCA9	1	3	14.2	11	0	12.177	0	51868000	49932000	A0A384JCA9	5.49442e+06	51868000	True	False	51868000	5.49442e+06	9.44013	5435633	Bcyop1 BCIN_03g02370
A0A384K3F9	1	4	21	8	0	12.17	0	30611000	17033000	A0A384K3F9	8.6307e+06	30611000	True	False	30611000	8.6307e+06	3.54676	5429964	Bcerv25 BCIN_14g03400
A0A384J5E9;A0A384J5N3	2	5	6.1	6	0	11.688	0	27467000	2787800	A0A384J5E9	3.13748e+06	27467000	True	False	27467000	3.13748e+06	8.75448	5428857	BCIN_01g05060
A0A384JLG7	1	4	41.2	5	0	11.598	0	29373000	6651100	A0A384JLG7	4.34204e+06	29373000	True	False	29373000	4.34204e+06	6.76479		Bcsws2 BCIN_07g00830
A0A384K407	1	3	45.5	10	0	11.4	0	81353000	172450000	A0A384K407	4.35351e+06	81353000	True	False	81353000	4.35351e+06	18.6868	5434251	Bcnop10 BCIN_15g01250
A0A384JV34	1	3	7.5	4	0	11.359	0	22251000	1630700	A0A384JV34	2.42075e+06	22251000	True	False	22251000	2.42075e+06	9.19178	5437981	Bcpop2 BCIN_10g04680
A0A384JCT5	1	4	28.4	9	0	11.312	0	36415000	17845000	A0A384JCT5	6.92077e+06	36415000	True	False	36415000	6.92077e+06	5.2617	5436065	Bcmrpl23 BCIN_03g06860
A0A384JJ51	1	2	8.5	7	0	10.348	0	21585000	7753400	A0A384JJ51	3.52808e+06	21585000	True	False	21585000	3.52808e+06	6.11805	5440804	BCIN_06g00800
A0A384K473	1	6	17.9	9	0	10.286	0	28429000	4813400	A0A384K473	7.45956e+06	28429000	True	False	28429000	7.45956e+06	3.81108	5434253	BCIN_15g01270
A0A384JJN9	1	5	15.4	7	0	9.7066	0	31008000	20913000	A0A384JJN9	5.57592e+06	31008000	True	False	31008000	5.57592e+06	5.56105	5440827	BCIN_06g00610
A0A384JXM5	1	4	30.6	10	0	9.5242	0	70917000	44020000	A0A384JXM5	6.24623e+06	70917000	True	False	70917000	6.24623e+06	11.3536	5439168	Bcntf2 BCIN_11g03970
A0A384JZT1	1	5	9.2	8	0	9.1889	0	29862000	4123200	A0A384JZT1	7.06861e+06	29862000	True	False	29862000	7.06861e+06	4.22459		Bcbot1 BCIN_12g06380
A0A384JM89	1	2	45.3	9	0	8.3238	0	1486900000	284750000	A0A384JM89	4.60405e+06	1486900000	True	False	1486900000	4.60405e+06	322.955		BCIN_07g01150
A0A384JX43;A0A384JX28	2	2	4.4	4	0	8.0541	0	19322000	2195100	A0A384JX43	4.1859e+06	19322000	True	False	19322000	4.1859e+06	4.61598		BCIN_11g03860
A0A384K5D5	1	3	10.4	7	0	7.9289	0	19981000	3003000	A0A384K5D5	5.71551e+06	19981000	True	False	19981000	5.71551e+06	3.49593	5426669	BCIN_15g05110
A0A384K4S2	1	5	7.8	6	0	7.5915	0	31759000	2189000	A0A384K4S2	6.26736e+06	31759000	True	False	31759000	6.26736e+06	5.06736		Bccdc53 BCIN_15g03600
A0A384JMH8	1	4	11	6	0	7.186	0	56283000	12544000	A0A384JMH8	4.50028e+06	56283000	True	False	56283000	4.50028e+06	12.5066	5429405	BCIN_07g03460
A0A384JY65	1	4	2.6	8	0	6.8741	0	49016000	4413000	A0A384JY65	4.26831e+06	49016000	True	False	49016000	4.26831e+06	11.4837		Bcbms1 BCIN_12g01040
A0A384JXP6	1	3	10.3	6	0	6.6876	0	23194000	8042500	A0A384JXP6	5.70187e+06	23194000	True	False	23194000	5.70187e+06	4.06778	5429612	Bcpre2 BCIN_11g05610
A0A384K6Z7	1	4	6.2	6	0	6.3407	0	35802000	4638900	A0A384K6Z7	4.35044e+06	35802000	True	False	35802000	4.35044e+06	8.22951	5432413	Bclsg1 BCIN_16g03170
A0A384K3G2	1	2	2	3	0	5.7975	0	10601000	598380	A0A384K3G2	4.83437e+06	10601000	True	False	10601000	4.83437e+06	2.19284	5430705	Bcrrp12 BCIN_14g05110
A0A384JGS3	1	3	14.7	4	0	5.3806	0	32914000	10147000	A0A384JGS3	4.44241e+06	32914000	True	False	32914000	4.44241e+06	7.40904	5430839	BCIN_05g00480
A0A384J908	1	3	29.7	8	0	4.9913	0	193870000	300370000	A0A384J908	4.40379e+06	193870000	True	False	193870000	4.40379e+06	44.0234	5439517	BCIN_02g02510
A0A384JVQ1	1	2	3.6	3	0	4.4461	0	36221000	7474700	A0A384JVQ1	3.21221e+06	36221000	True	False	36221000	3.21221e+06	11.276		BCIN_10g04370
A0A384K502	1	3	26.7	10	0	3.6923	0	72568000	48541000	A0A384K502	1.02047e+07	72568000	True	False	72568000	1.02047e+07	7.11126	5427246	BCIN_15g04200
A0A384JE13;A0A384JED9	2	2	1.8	4	0.0011594	2.3686	0	29889000	2867500	A0A384JE13	8.36221e+06	29889000	True	False	29889000	8.36221e+06	3.5743		BCIN_04g00630
